# Supplementary material for: Integrating anoikis and ErbB signaling insights with machine learning and single-cell analysis for predicting prognosis and immune-targeted therapy outcomes in hepatocellular carcinoma
Source: Front Immunol. 2024 Oct 11;15:1446961. doi: 10.3389/fimmu.2024.1446961 (PMC11502379; doi:10.3389/fimmu.2024.1446961)
Supplement: Supplementary file 12 [file Table1.xlsx]

## Sheet: Supplementary Table S1
Supplementary Table S1. The baseline characteristics of the cohortsa.
Cohorts	TCGA	ICGC	GSE144269	GSE14520	GSE116174	GSE109211	GSE91061	phs000452	Braun_2020
No. of patients	374	240	70	247	64	67	109	153	311
Age
≤65(%)	235(62.8%)	89(37.1%)	49(70%)	216(87.5%)	55(85.9%)	NA	NA	NA	NA
＞65(%)	138(36.9%)	142(59.1%)	20(28.6%)	26(10.5%)	9(14.1%)	NA	NA	NA	NA
Unknown	1(0.3%)	9(3.8%)	1(1.4%)	5(2%)	0	NA	NA	NA	NA
Gender (%)
Female	121(32.4%)	61(25.4%)	33(47.1%)	31(12.6%)	6(9.4%)	NA	NA	63(41.2%)	82(26.4%)
Male	253(67.6%)	170(70.8%)	36(51.5%)	211(85.4%)	58(90.6%)	NA	NA	90(58.8%)	229(73.6%)
Unknown	0(0.0%)	9(3.8%)	1(1.4%)	5(2%)	0	NA	NA	0(0.0%)	0(0.0%)
Grade (%)
Grade1	55(14.7%)	NA	NA	NA	NA	NA	NA	NA	NA
Grade2	178(47.6%)	NA	NA	NA	NA	NA	NA	NA	NA
Grade3	124(33.3%)	NA	NA	NA	NA	NA	NA	NA	NA
Grade4	12(3.1%)	NA	NA	NA	NA	NA	NA	NA	NA
Unknown	5(1.3%)	NA	NA	NA	NA	NA	NA	NA	NA
Stage (%)
Ⅰ	173(46.3%)	36(15.0%)	1(1.4%)	96(38.9%)	8(12.5%)	NA	NA	NA	NA
Ⅱ	87(23.3%)	105(43.7%)	19(27.2%)	78(31.6%)	45(70.3%)	NA	NA	NA	NA
Ⅲ	85(22.7%)	71(29.6%)	32(45.7%)	51(20.6%)	11(17.2%)	NA	NA	NA	NA
Ⅳ	5(1.3%)	19(7.9%)	2(2.8%)	NA(0.0%)	0(0.0%)	NA	NA	NA	NA
Unknown	24(6.4%)	9(3.8%)	16(22.9%)	22(8.9%)	0(0.0%)	NA	NA	NA	NA
MTDsb (%)
Sensitive	NA	NA	NA	NA	NA	21(31.3%)	NA	NA	NA
Resistant	NA	NA	NA	NA	NA	46(68.7%)	NA	NA	NA
Untreated	NA	NA	NA	NA	NA	0(0.0%)	NA	NA	NA
Immunotherapy(%)
CR	NA	NA	NA	NA	NA	NA	6(5.5%)	18(11.8%)	1(0.4%)
PR	NA	NA	NA	NA	NA	NA	14(12.8%)	42(27.5%)	13(4.2%)
CRPR	NA	NA	NA	NA	NA	NA	0(0.0%)	0(0.0%)	30(9.6%)
SD	NA	NA	NA	NA	NA	NA	34(31.3%)	21(13.7%)	131(42.1%)
PD	NA	NA	NA	NA	NA	NA	44(40.4%)	69(45.1%)	106(34.1%)
Unknown	NA	NA	NA	NA	NA	NA	11(10.2%)	MR 3(1.9%)	30(9.6%)
a. Inclusion Criteria: 1. Gene expression profiles of Patients with primary hepatocellular carcinoma. 2. Endpoints included at least one of the following endpoints: OS , the therapy response of immune therapy, target therapy or their combination. Exclusion Criteria: 1. Patients with intrahepatic carcinoma. 2. Duplicate reports from the same cohort. 3. Protocol, case reports, or reviews. 4. Data u…

## Sheet: Supplementary Table S2
Supplementary Table S2. The baseline characteristics of MCHH cohort.
Cohort	MCHH
No. of patients	64
Age
≤65(%)	56(87.5%)
＞65(%)	8(12.5%)
Unknown	0(0%)
Gender (%)
Female	4(6.3%)
Male	60(93.7%)
Unknown	0(0%)
Grade (%)
Grade1	15(23.4%)
Grade2	34(53.2%)
Grade3	15(23.4%)
Grade4	0(0%)
Unknown	0(0%)
Stage (%)
Ⅰ	49(76.6%)
Ⅱ	7(10.9%)
Ⅲ	5(7.8%)
Ⅳ	3(4.7%)
Unknown	0(0%)
MTDsa (%)
Sensitive	5(7.8%)
Resistant	5(7.8%)
Untreated	54(84.4%)
a. Molecularly targeted drugs response

## Sheet: Supplementary Table S3
Supplementary Table S3. The gene lists of anoikis, ErbB, NOTCH pathways and KEGG pathways.
Number	Gene list of anoikis	Gene list of ErbB pathway	Gene list of NOTCH pathway
1	CEACAM5	ABL1	ADAM17
2	MYBBP1A	ABL2	APH1A
3	CHEK2	AKT1	CIR1
4	CRYBA1	AKT2	CREBBP
5	SIK1	AKT3	CTBP1
6	TLE5	ARAF	CTBP2
7	E2F1	AREG	DLL1
8	AKT1	BAD	DLL3
9	DAPK2	BRAF	DLL4
10	MTOR	BTC	DTX1
11	BRMS1	CAMK2A	DTX2
12	ITGA5	CAMK2B	DTX3
13	ITGB1	CAMK2D	DTX3L
14	MCL1	CAMK2G	DTX4
15	CEACAM6	CBL	DVL1
16	NOTCH1	CBLB	DVL2
17	NTRK2	CBLC	DVL3
18	PTRH2	CDKN1A	EP300
19	PDK4	CDKN1B	HDAC1
20	PIK3CA	CRK	HDAC2
21	ZNF304	CRKL	HES1
22	PTK2	EGF	HES5
23	BCL2	EGFR	JAG1
24	SNAI2	EIF4EBP1	JAG2
25	SRC	ELK1	KAT2A
26	STK11	ERBB2	KAT2B
27	MAP3K7	ERBB3	LFNG
28	TFDP1	ERBB4	MAML1
29	TLE1	EREG	MAML2
30	TSC2	GAB1	MAML3
31	ANKRD13C	GRB2	MFNG
32	PIK3R3	GSK3B	NCOR2
33	IKBKG	HBEGF	NCSTN
34	CAV1	HRAS	NOTCH1
35	BMF	JUN	NOTCH2
36		KRAS	NOTCH3
37		MAP2K1	NOTCH4
38		MAP2K2	NUMB
39		MAP2K4	NUMBL
40		MAP2K7	PSEN1
41		MAPK1	PSEN2
42		MAPK10	PSENEN
43		MAPK3	PTCRA
44		MAPK8	RBPJ
45		MAPK9	RBPJL
46		MTOR	RFNG
47		MYC	SNW1
48		NCK1
49		NCK2
50		NRAS
51		NRG1
52		NRG2
53		NRG3
54		NRG4
55		PAK1
56		PAK2
57		PAK3
58		PAK4
59		PAK5
60		PAK6
61		PIK3CA
62		PIK3CB
63		PIK3CD
64		PIK3CG
65		PIK3R1
66		PIK3R2
67		PIK3R3
68		PIK3R5
69		PLCG1
70		PLCG2
71		PRKCA
72		PRKCB
73		PRKCG
74		PTK2
75		RAF1
76		RPS6KB1
77		RPS6KB2
78		SHC1
79		SHC2
80		SHC3
81		SHC4
82		SOS1
83		SOS2
84		SRC
85		STAT5A
86		STAT5B
87		TGFA

## Sheet: Supplementary Table S4
Supplementary Table S4. Details of optimal hyperparameters for each machine learning model
Machine Learning	R package	Parameter	Value
RSF	randomForestSRC	nodesize	4
		ntree	1000
Ridge	glmnet	lambda	1.53476
Enet	glmnet	a	0.5
		lambda	0.07965
Lasso	glmnet	lambda	0.04797
StepCox	survival	AIC (both)	1277.3
		AIC (backward)	1287.52
		AIC (forward)	1386.7
CoxBoost	CoxBoost	parallel	2000
		optimal.step	51
plsRcox	plsRcox	lambda	10
superpc	superpc	s0.perc	0.5
		n.threshold	20
GBM	gbm	trees	200
		bag.fraction	0.5
survivalSVM	survivalsvm	gamma.mu	1
		b0	-2.6123

## Sheet: Supplementary Table S5
Supplementary Table S5. The Primers sequence used in this study.
Name	Forward-primer	Reverse-primer
CDK4	5'-TTGGTGTCGGTGCCTATG-3'	5'-CGGTCAGTTCGGGATGT-3'
SLC2A1	5'-GTGGAGACTAAGCCCTGT-3'	5'-GAGTGGTTGGGTAGGAAG-3'
CCT2	5'-GGAGAGAAGCCACGAAGG-3'	5'-GTTGCCAGAGCCTTTCAGT-3'
ECT2	5'-ATTTACCGCTTGGAGATGA-3'	5'-CGTTTGCGATTGCTGTTAG-3'
MARCKSL1	5'-CAGAAAGGAAGGGGCTATT-3'	5'-GGGAAGAAAACCAACAACT-3'
β-actin	5'-GAAGAGCTACGAGCTGCCTGA-3'	5'-CAGACAGCACTGTGTTGGCG-3'

## Sheet: Supplementary Table S6
Supplementary Table S6. GSVA of KEGG pathways between high- and low- levels of anoikis in TCGA, ICGC, GSE144269, GSE14520 and GSE116174 cohort
Number	KEGG Pathway	logFC	AveExpr	t	P.Value
1	KEGG_MAPK_SIGNALING_PATHWAY	0.19394	-0.02222	9.75588	3.36e-20
2	KEGG_FOCAL_ADHESION	0.252366	-0.02578	9.72581	4.26e-20
3	KEGG_AXON_GUIDANCE	0.225843	-0.02692	9.59547	1.18e-19
4	KEGG_GAP_JUNCTION	0.228117	-0.02466	9.49889	2.5e-19
5	KEGG_PATHWAYS_IN_CANCER	0.203369	-0.02392	9.43447	4.12e-19
6	KEGG_REGULATION_OF_ACTIN_CYTOSKELETON	0.214548	-0.0246	9.39384	5.63e-19
7	KEGG_SMALL_CELL_LUNG_CANCER	0.236421	-0.03424	9.22347	2.08e-18
8	KEGG_MELANOGENESIS	0.186939	-0.0227	9.12185	4.49e-18
9	KEGG_GNRH_SIGNALING_PATHWAY	0.200001	-0.02848	9.06164	7.07e-18
10	KEGG_NEUROTROPHIN_SIGNALING_PATHWAY	0.226628	-0.03096	8.98955	1.22e-17
11	KEGG_ARRHYTHMOGENIC_RIGHT_VENTRICULAR_CARDIOMYOPATHY_ARVC	0.231495	-0.01559	8.96856	1.42e-17
12	KEGG_DILATED_CARDIOMYOPATHY	0.242964	-0.00908	8.92354	1.99e-17
13	KEGG_PHOSPHATIDYLINOSITOL_SIGNALING_SYSTEM	0.241536	-0.03239	8.84874	3.47e-17
14	KEGG_LONG_TERM_DEPRESSION	0.16958	-0.02416	8.76442	6.48e-17
15	KEGG_HYPERTROPHIC_CARDIOMYOPATHY_HCM	0.226028	-0.01033	8.74002	7.75e-17
16	KEGG_ECM_RECEPTOR_INTERACTION	0.259745	-0.02716	8.62064	1.86e-16
17	KEGG_VASCULAR_SMOOTH_MUSCLE_CONTRACTION	0.19419	-0.02498	8.56229	2.84e-16
18	KEGG_FC_GAMMA_R_MEDIATED_PHAGOCYTOSIS	0.247722	-0.03865	8.56174	2.86e-16
19	KEGG_LONG_TERM_POTENTIATION	0.185009	-0.02191	8.48041	5.15e-16
20	KEGG_PROSTATE_CANCER	0.194881	-0.03044	8.46701	5.67e-16
21	KEGG_EPITHELIAL_CELL_SIGNALING_IN_HELICOBACTER_PYLORI_INFECTION	0.206133	-0.03172	8.44814	6.49e-16
22	KEGG_NOTCH_SIGNALING_PATHWAY	0.238804	-0.04272	8.4215	7.86e-16
23	KEGG_VEGF_SIGNALING_PATHWAY	0.167941	-0.03639	8.417	8.12e-16
24	KEGG_RENAL_CELL_CARCINOMA	0.228071	-0.03516	8.40144	9.08e-16
25	KEGG_MELANOMA	0.175979	-0.02704	8.35415	1.27e-15
26	KEGG_TGF_BETA_SIGNALING_PATHWAY	0.201273	-0.0357	8.33796	1.43e-15
27	KEGG_BASAL_CELL_CARCINOMA	0.180157	-0.01985	8.31906	1.64e-15
28	KEGG_WNT_SIGNALING_PATHWAY	0.182708	-0.02553	8.30818	1.77e-15
29	KEGG_LEUKOCYTE_TRANSENDOTHELIAL_MIGRATION	0.202266	-0.02867	8.27574	2.23e-15
30	KEGG_PANCREATIC_CANCER	0.221913	-0.03352	8.1752	4.54e-15
31	KEGG_DORSO_VENTRAL_AXIS_FORMATION	0.264808	-0.0237	8.13632	5.96e-15
32	KEGG_ENDOCYTOSIS	0.181619	-0.03427	8.06466	9.85e-15
33	KEGG_CHRONIC_MYELOID_LEUKEMIA	0.218943	-0.03678	7.97302	1.86e-14
34	KEGG_HEDGEHOG_SIGNALING_PATHWAY	0.181807	-0.02115	7.93201	2.47e-14
35	KEGG_O_GLYCAN_BIOSYNTHESIS	0.195731	-0.00207	7.86586	3.9e-14
36	KEGG_INOSITOL_PHOSPHATE_METABOLISM	0.22066	-0.03347	7.85829	4.11e-14
37	KEGG_ACUTE_MYELOID_LEUKEMIA	0.19739	-0.03617	7.76612	7.71e-14
38	KEGG_GLIOMA	0.174322	-0.03582	7.75846	8.12e-14
39	KEGG_APOPTOSIS	0.189295	-0.03265	7.70241	1.19e-13
40	KEGG_JAK_STAT_SIGNALING_PATHWAY	0.185966	-0.02855	7.65084	1.68e-13
41	KEGG_T_CELL_RECEPTOR_SIGNALING_PATHWAY	0.227123	-0.04437	7.6273	1.97e-13
42	KEGG_ADHERENS_JUNCTION	0.208727	-0.03216	7.61411	2.15e-13
43	KEGG_TIGHT_JUNCTION	0.15242	-0.0215	7.55771	3.14e-13
44	KEGG_COLORECTAL_CANCER	0.20238	-0.03606	7.52651	3.87e-13
45	KEGG_B_CELL_RECEPTOR_SIGNALING_PATHWAY	0.216814	-0.03314	7.524	3.93e-13
46	KEGG_FC_EPSILON_RI_SIGNALING_PATHWAY	0.169285	-0.04005	7.51445	4.19e-13
47	KEGG_VASOPRESSIN_REGULATED_WATER_REABSORPTION	0.1953	-0.03825	7.44061	6.83e-13
48	KEGG_MTOR_SIGNALING_PATHWAY	0.181035	-0.03525	7.37337	1.06e-12
49	KEGG_BLADDER_CANCER	0.175512	-0.03943	7.35917	1.17e-12
50	KEGG_CALCIUM_SIGNALING_PATHWAY	0.151749	-0.01173	7.34008	1.32e-12
51	KEGG_CHEMOKINE_SIGNALING_PATHWAY	0.198162	-0.03183	7.27626	2.01e-12
52	KEGG_PATHOGENIC_ESCHERICHIA_COLI_INFECTION	0.199263	-0.03592	7.23528	2.62e-12
53	KEGG_ERBB_SIGNALING_PATHWAY	0.174981	-0.03166	7.22928	2.72e-12
54	KEGG_TOLL_LIKE_RECEPTOR_SIGNALING_PATHWAY	0.185973	-0.03599	7.17798	3.79e-12
55	KEGG_TYPE_II_DIABETES_MELLITUS	0.158084	-0.0232	7.06131	7.98e-12
56	KEGG_NOD_LIKE_RECEPTOR_SIGNALING_PATHWAY	0.208229	-0.04048	7.05712	8.2e-12
57	KEGG_NON_SMALL_CELL_LUNG_CANCER	0.166415	-0.03816	7.01683	1.06e-11
58	KEGG_RIG_I_LIKE_RECEPTOR_SIGNALING_PATHWAY	0.154018	-0.02602	6.94056	1.71e-11
59	KEGG_ENDOMETRIAL_CANCER	0.18642	-0.02994	6.88182	2.47e-11
60	KEGG_GLYCEROPHOSPHOLIPID_METABOLISM	0.100839	-0.03738	6.48403	2.8e-10
61	KEGG_GLYCOSAMINOGLYCAN_BIOSYNTHESIS_CHONDROITIN_SULFATE	0.196712	-0.03754	6.46979	3.05e-10
62	KEGG_INSULIN_SIGNALING_PATHWAY	0.120378	-0.0364	6.45957	3.24e-10
63	KEGG_LEISHMANIA_INFECTION	0.230024	-0.04978	6.04941	3.5e-09
64	KEGG_ETHER_LIPID_METABOLISM	0.115006	-0.03724	5.82595	1.22e-08
65	KEGG_VIBRIO_CHOLERAE_INFECTION	0.143362	-0.02899	5.81253	1.31e-08
66	KEGG_PROGESTERONE_MEDIATED_OOCYTE_MATURATION	0.14557	-0.03124	5.745	1.9e-08
67	KEGG_ALDOSTERONE_REGULATED_SODIUM_REABSORPTION	0.111894	-0.02231	5.5899	4.36e-08
68	KEGG_TASTE_TRANSDUCTION	0.102159	-0.00586	5.47137	8.15e-08
69	KEGG_CYTOKINE_CYTOKINE_RECEPTOR_INTERACTION	0.152458	-0.02503	5.30985	1.88e-07
70	KEGG_CELL_ADHESION_MOLECULES_CAMS	0.165177	-0.02831	5.18741	3.49e-07
71	KEGG_PARKINSONS_DISEASE	-0.17881	-0.02764	-5.11768	4.94e-07
72	KEGG_GLYCOSAMINOGLYCAN_BIOSYNTHESIS_KERATAN_SULFATE	0.132411	-0.02853	5.05516	6.72e-07
73	KEGG_OXIDATIVE_PHOSPHORYLATION	-0.18669	-0.02875	-5.03852	7.29e-07
74	KEGG_GLUTATHIONE_METABOLISM	-0.1242	-0.02865	-4.93364	1.21e-06
75	KEGG_GLYCOSAMINOGLYCAN_BIOSYNTHESIS_HEPARAN_SULFATE	0.113858	-0.01441	4.83634	1.93e-06
76	KEGG_OOCYTE_MEIOSIS	0.11757	-0.03206	4.78565	2.45e-06
77	KEGG_CIRCADIAN_RHYTHM_MAMMAL	0.178412	-0.03919	4.78481	2.46e-06
78	KEGG_NATURAL_KILLER_CELL_MEDIATED_CYTOTOXICITY	0.124876	-0.03551	4.49707	9.18e-06
79	KEGG_HISTIDINE_METABOLISM	-0.13077	-0.01955	-4.17101	3.77e-05
80	KEGG_UBIQUITIN_MEDIATED_PROTEOLYSIS	0.122908	-0.03461	4.14474	4.2e-05
81	KEGG_PRION_DISEASES	0.110234	-0.04093	4.04899	6.24e-05
82	KEGG_THYROID_CANCER	0.111498	-0.03861	3.99739	7.7e-05
83	KEGG_CYTOSOLIC_DNA_SENSING_PATHWAY	0.103643	-0.02132	3.99368	7.82e-05
84	KEGG_GLYCOSPHINGOLIPID_BIOSYNTHESIS_GLOBO_SERIES	0.123942	-0.03749	3.98987	7.94e-05
85	KEGG_HEMATOPOIETIC_CELL_LINEAGE	0.134318	-0.04054	3.98384	8.14e-05
86	KEGG_GLYCINE_SERINE_AND_THREONINE_METABOLISM	-0.17209	-0.00307	-3.96709	8.71e-05
87	KEGG_TYROSINE_METABOLISM	-0.12031	-0.00839	-3.92148	0.000105
88	KEGG_PEROXISOME	-0.13263	-0.0188	-3.7847	0.000179
89	KEGG_INTESTINAL_IMMUNE_NETWORK_FOR_IGA_PRODUCTION	0.161108	-0.0382	3.75838	0.000198
90	KEGG_METABOLISM_OF_XENOBIOTICS_BY_CYTOCHROME_P450	-0.13739	0.00381	-3.73278	0.000219
91	KEGG_PRIMARY_BILE_ACID_BIOSYNTHESIS	-0.1866	-0.0105	-3.60529	0.000354
92	KEGG_PRIMARY_IMMUNODEFICIENCY	0.149775	-0.05215	3.50021	0.00052
93	KEGG_RIBOSOME	-0.20475	-0.02277	-3.45253	0.000618
94	KEGG_GLYOXYLATE_AND_DICARBOXYLATE_METABOLISM	-0.10601	-0.03835	-3.35472	0.000875
95	KEGG_LIMONENE_AND_PINENE_DEGRADATION	-0.16105	-0.01427	-3.33751	0.000929
96	KEGG_DRUG_METABOLISM_CYTOCHROME_P450	-0.13005	0.007209	-3.33052	0.000952
97	KEGG_FATTY_ACID_METABOLISM	-0.1459	-0.00513	-3.13396	0.00186
98	KEGG_BUTANOATE_METABOLISM	-0.12539	-0.00341	-3.08125	0.002213
99	KEGG_STEROID_BIOSYNTHESIS	-0.13657	-0.01771	-3.0495	0.002454
100	KEGG_STEROID_HORMONE_BIOSYNTHESIS	-0.10354	0.010982	-2.95758	0.003296
101	KEGG_BETA_ALANINE_METABOLISM	-0.12066	-0.00897	-2.89153	0.004056
102	KEGG_TRYPTOPHAN_METABOLISM	-0.10948	-0.00242	-2.8456	0.004675
103	KEGG_TERPENOID_BACKBONE_BIOSYNTHESIS	-0.10914	-0.02512	-2.6939	0.007377
104	KEGG_ASTHMA	0.116449	-0.03641	2.63438	0.008776
105	KEGG_RETINOL_METABOLISM	-0.10224	0.006903	-2.60382	0.009583
106	KEGG_VALINE_LEUCINE_AND_ISOLEUCINE_DEGRADATION	-0.11178	-0.00438	-2.36657	0.018458

## Sheet: Supplementary Table S7
Supplementary Table S7. 802 DEGs identified between the groups ofanoikishigh&ErbBhigh and others.
Number	Gene	logFC	AveExpr	t	P.Value	adj.P.Val
1	SEMA3C	1.75843	2.87931	10.1247	2.15e-21	1.12e-17
2	PFKFB3	6.61477	6.35587	9.06908	7.59e-18	1.01e-14
3	COL5A1	9.18425	5.74268	9.06673	7.72e-18	1.01e-14
4	EDNRA	1.02488	3.36247	8.99855	1.28e-17	1.34e-14
5	COL10A1	1.4545	2.81663	8.96215	1.68e-17	1.34e-14
6	ANTXR1	2.7093	3.87513	8.95371	1.79e-17	1.34e-14
7	ABR	1.60163	4.00596	8.91269	2.43e-17	1.59e-14
8	NOTCH3	2.96705	5.00115	8.86851	3.37e-17	1.95e-14
9	COL6A3	13.9552	6.84811	8.83713	4.25e-17	2.22e-14
10	EPHA3	1.61264	3.18575	8.81456	5.02e-17	2.38e-14
11	JAG1	2.25809	5.23114	8.77263	6.82e-17	2.76e-14
12	COL3A1	24.6037	18.3473	8.76773	7.07e-17	2.76e-14
13	PELI1	1.32181	5.08095	8.75827	7.58e-17	2.76e-14
14	LXN	2.376	4.32598	8.75214	7.93e-17	2.76e-14
15	MXRA5	4.04867	3.81206	8.67534	1.39e-16	4.4e-14
16	ALOX5	3.14522	3.88836	8.67116	1.43e-16	4.4e-14
17	ANXA4	2.71311	7.99846	8.64222	1.77e-16	5.13e-14
18	SULF1	5.23476	4.44718	8.61378	2.17e-16	5.63e-14
19	F2R	1.99191	5.59522	8.61137	2.21e-16	5.63e-14
20	COL16A1	3.04198	3.94587	8.55488	3.33e-16	7.55e-14
21	FAP	1.26431	3.11359	8.53572	3.82e-16	8.31e-14
22	LTBP2	3.3262	4.9205	8.51149	4.55e-16	9.5e-14
23	CDR2L	1.09529	3.89623	8.48128	5.65e-16	1.05e-13
24	ARHGEF17	1.20599	4.17007	8.45258	6.94e-16	1.25e-13
25	MOXD1	1.02736	3.36379	8.43838	7.69e-16	1.34e-13
26	COL1A1	24.5835	15.0321	8.43369	7.95e-16	1.34e-13
27	FMOD	2.93657	4.55539	8.41457	9.11e-16	1.49e-13
28	DPYSL3	3.18051	4.30462	8.32799	1.69e-15	2.61e-13
29	COL1A2	20.328	11.7827	8.3217	1.76e-15	2.61e-13
30	VASH1	1.54137	4.37056	8.31907	1.8e-15	2.61e-13
31	FLNA	14.609	10.1789	8.31025	1.91e-15	2.7e-13
32	EFNB2	1.03038	4.86843	8.2841	2.3e-15	3.16e-13
33	TGFA	1.0863	3.17688	8.2664	2.61e-15	3.49e-13
34	COL4A2	9.00423	9.17753	8.2588	2.75e-15	3.59e-13
35	HSPG2	5.93944	6.43704	8.22339	3.53e-15	4.19e-13
36	POSTN	8.29746	4.89738	8.2152	3.74e-15	4.34e-13
37	ELK3	1.57793	4.6563	8.19462	4.32e-15	4.91e-13
38	FBN1	3.34681	4.5514	8.18954	4.48e-15	4.97e-13
39	IQGAP1	3.15565	5.88352	8.18675	4.57e-15	4.97e-13
40	CEACAM6	4.41781	2.71898	8.16251	5.42e-15	5.77e-13
41	SLC12A2	1.5753	4.63483	8.15366	5.76e-15	6.02e-13
42	TACSTD2	2.80164	3.14924	8.15027	5.9e-15	6.04e-13
43	FUT4	1.02971	3.46812	8.1235	7.11e-15	6.88e-13
44	THBS2	8.2869	6.3033	8.12087	7.25e-15	6.88e-13
45	ITGB8	1.02629	2.47394	8.08856	9.07e-15	8.46e-13
46	LUM	10.7347	6.52686	8.06128	1.1e-14	9.87e-13
47	F3	1.63241	3.52769	8.05564	1.14e-14	1.01e-12
48	PLAT	1.19149	4.05307	8.00944	1.57e-14	1.34e-12
49	CD93	3.85335	5.99318	8.00337	1.64e-14	1.38e-12
50	RAB31	1.88576	4.87767	7.9813	1.91e-14	1.58e-12
51	ISLR	2.96718	4.09942	7.95096	2.35e-14	1.89e-12
52	PTGIS	1.99332	3.40349	7.94501	2.45e-14	1.93e-12
53	AKT3	1.10776	3.70041	7.94312	2.48e-14	1.93e-12
54	ADAMTS2	1.79418	3.91702	7.9238	2.83e-14	2.18e-12
55	MMP14	12.0914	7.23201	7.91702	2.97e-14	2.25e-12
56	CTSK	9.19914	5.96559	7.91175	3.08e-14	2.3e-12
57	GLS	2.21354	5.33043	7.90145	3.3e-14	2.43e-12
58	HIF1A	6.11206	8.37751	7.88985	3.58e-14	2.59e-12
59	GEM	4.10634	5.03597	7.88242	3.76e-14	2.69e-12
60	STMN2	1.32359	3.15125	7.86979	4.1e-14	2.85e-12
61	COMP	3.69654	3.01352	7.86711	4.18e-14	2.87e-12
62	TGFB3	1.05493	4.15711	7.82234	5.67e-14	3.75e-12
63	COL4A1	10.4991	10.9593	7.81059	6.14e-14	4.01e-12
64	COL14A1	3.71322	3.98218	7.79428	6.86e-14	4.38e-12
65	CDH6	1.0806	3.11447	7.79397	6.87e-14	4.38e-12
66	MMP2	6.51114	5.38538	7.7896	7.08e-14	4.45e-12
67	LAMA2	1.85044	3.40499	7.78302	7.4e-14	4.6e-12
68	ALDH1A3	1.13462	3.13916	7.75692	8.83e-14	5.43e-12
69	LAMC2	2.68056	3.16782	7.74651	9.48e-14	5.75e-12
70	SPON1	2.50309	3.18653	7.73038	1.06e-13	6.27e-12
71	SLC4A7	1.4567	3.87099	7.72474	1.1e-13	6.37e-12
72	ITGA3	1.89809	3.83563	7.72187	1.12e-13	6.42e-12
73	ETS1	2.87698	5.72351	7.71258	1.19e-13	6.76e-12
74	CDH11	1.54268	3.47248	7.70524	1.25e-13	7.03e-12
75	GPRC5B	1.17002	4.15288	7.66932	1.59e-13	8.7e-12
76	ID4	1.24113	3.63141	7.66777	1.61e-13	8.7e-12
77	MMP7	11.1875	5.07393	7.66727	1.62e-13	8.7e-12
78	PRELP	1.39907	3.91823	7.65549	1.75e-13	9.32e-12
79	LAMB1	7.03954	7.16896	7.64597	1.86e-13	9.83e-12
80	SLC6A6	1.57656	3.57536	7.61829	2.24e-13	1.16e-11
81	RUSC2	1.10959	4.91235	7.61164	2.34e-13	1.2e-11
82	SBNO2	2.30533	5.51148	7.59651	2.59e-13	1.31e-11
83	ADAMTS1	2.79201	5.11892	7.59164	2.68e-13	1.35e-11
84	ASPN	2.22096	5.33807	7.58904	2.73e-13	1.36e-11
85	FILIP1L	1.91976	4.87739	7.57936	2.91e-13	1.41e-11
86	PODXL	2.01018	5.99931	7.55981	3.31e-13	1.57e-11
87	EMILIN1	4.62237	4.966	7.53969	3.78e-13	1.78e-11
88	ITGBL1	1.54735	3.69779	7.53235	3.97e-13	1.85e-11
89	CFTR	2.92725	2.94572	7.52157	4.27e-13	1.94e-11
90	AEBP1	10.9777	7.29376	7.51732	4.39e-13	1.98e-11
91	COL15A1	3.52335	5.11137	7.50812	4.66e-13	2.06e-11
92	EGR2	1.28453	3.62319	7.5051	4.76e-13	2.09e-11
93	BGN	13.2255	10.4621	7.48931	5.28e-13	2.3e-11
94	TNXB	1.63793	3.41791	7.46154	6.34e-13	2.71e-11
95	THBS1	13.464	8.99269	7.42912	7.85e-13	3.25e-11
96	CHSY1	1.55784	5.33507	7.42858	7.88e-13	3.25e-11
97	SFRP4	2.93439	3.54409	7.42783	7.92e-13	3.25e-11
98	ABCC1	1.44537	4.34867	7.40621	9.12e-13	3.66e-11
99	SPARC	11.9733	14.0463	7.40515	9.18e-13	3.66e-11
100	PDGFRB	3.27174	6.41817	7.40204	9.37e-13	3.68e-11
101	PLEKHB2	1.21496	5.64539	7.39161	1e-12	3.88e-11
102	COL11A1	2.66348	2.8624	7.38951	1.02e-12	3.91e-11
103	AXL	1.48415	4.29751	7.38784	1.03e-12	3.92e-11
104	THBD	1.94684	4.11281	7.35074	1.31e-12	4.85e-11
105	COL6A2	14.7355	10.0066	7.33752	1.43e-12	5.25e-11
106	LRRC32	1.76171	5.2669	7.32909	1.51e-12	5.51e-11
107	MAP1B	3.42569	3.9396	7.32181	1.58e-12	5.7e-11
108	RASSF2	1.63459	4.33564	7.31983	1.6e-12	5.73e-11
109	STK17B	1.75794	3.9561	7.31232	1.68e-12	5.98e-11
110	ITPR3	2.13834	3.92757	7.30546	1.76e-12	6.21e-11
111	VCL	2.11732	5.90283	7.30007	1.82e-12	6.34e-11
112	EMP1	4.47911	5.11746	7.29326	1.9e-12	6.54e-11
113	CXCL6	2.88869	3.81024	7.28902	1.96e-12	6.68e-11
114	GABRP	2.09583	2.64257	7.27293	2.17e-12	7.28e-11
115	ATN1	3.19797	6.20992	7.27291	2.17e-12	7.28e-11
116	EPHB6	1.24867	3.28183	7.23175	2.83e-12	9.07e-11
117	PDGFRA	1.83752	3.68436	7.20626	3.34e-12	1.04e-10
118	LIF	2.73235	3.72841	7.20477	3.37e-12	1.05e-10
119	GFPT2	1.47589	3.19305	7.18561	3.81e-12	1.18e-10
120	MCL1	6.7482	13.8162	7.18125	3.92e-12	1.2e-10
121	FSTL3	2.39955	5.20351	7.17892	3.98e-12	1.21e-10
122	NGFR	1.24096	3.72522	7.17452	4.09e-12	1.24e-10
123	ARL4C	3.32572	5.30301	7.16061	4.47e-12	1.33e-10
124	IL4R	2.16476	6.6919	7.16011	4.49e-12	1.33e-10
125	MTHFD2	1.00614	3.81989	7.15967	4.5e-12	1.33e-10
126	ITGB4	2.67362	3.85102	7.15662	4.59e-12	1.34e-10
127	SOD3	1.75781	4.41595	7.15603	4.6e-12	1.34e-10
128	CAV1	2.69715	6.42129	7.15484	4.64e-12	1.34e-10
129	TIMP2	4.74256	7.05233	7.14762	4.86e-12	1.39e-10
130	DCXR	-12.7852	14.896	-7.10601	6.33e-12	1.79e-10
131	PDLIM7	1.77153	4.7547	7.10541	6.36e-12	1.79e-10
132	MACF1	2.16224	6.45709	7.09325	6.87e-12	1.91e-10
133	SPRY1	2.46322	5.74137	7.09095	6.97e-12	1.92e-10
134	SMAD5	1.03596	5.85549	7.0906	6.98e-12	1.92e-10
135	PRSS23	1.37473	4.88327	7.08425	7.27e-12	1.97e-10
136	FGFR1	1.16907	3.61489	7.08204	7.37e-12	1.97e-10
137	PKD2	1.17182	4.75366	7.04624	9.25e-12	2.41e-10
138	ITGAV	2.80204	7.39651	7.04295	9.45e-12	2.45e-10
139	LTBP4	1.18937	4.33458	7.039	9.68e-12	2.5e-10
140	MYO6	1.42081	5.59709	7.03762	9.77e-12	2.51e-10
141	PMP22	1.8203	5.15842	7.03656	9.83e-12	2.52e-10
142	MDFI	2.89989	3.22488	7.01476	1.13e-11	2.83e-10
143	KRT19	4.73794	3.95289	7.00211	1.22e-11	3.03e-10
144	EFNB1	1.29799	4.91558	6.99487	1.28e-11	3.15e-10
145	SWAP70	1.07895	5.14274	6.98995	1.32e-11	3.22e-10
146	SOX4	2.3214	5.2944	6.98728	1.34e-11	3.26e-10
147	MPZL1	1.27236	5.94463	6.96765	1.52e-11	3.63e-10
148	PLK3	1.68468	4.34142	6.93149	1.9e-11	4.45e-10
149	SLC7A1	1.20996	3.66337	6.92046	2.04e-11	4.75e-10
150	ITGA5	3.60813	7.4691	6.91958	2.05e-11	4.75e-10
151	SFXN3	1.23559	4.60151	6.91914	2.05e-11	4.75e-10
152	MYO1C	1.41253	7.05979	6.91703	2.08e-11	4.79e-10
153	GAS1	1.16044	2.95056	6.90274	2.28e-11	5.21e-10
154	PTPN12	1.27598	6.28146	6.86589	2.86e-11	6.36e-10
155	LOXL1	1.04155	3.56308	6.8598	2.97e-11	6.55e-10
156	MYH11	1.76942	3.96694	6.85306	3.1e-11	6.8e-10
157	SKIL	2.08913	5.26359	6.84986	3.16e-11	6.9e-10
158	FBLN2	3.88701	4.33541	6.84293	3.3e-11	7.15e-10
159	MGP	6.73988	6.71041	6.82464	3.69e-11	7.9e-10
160	ECM1	1.04605	4.46596	6.81835	3.84e-11	8.18e-10
161	EGR3	1.16232	2.84278	6.81693	3.87e-11	8.22e-10
162	PTPRK	1.1618	7.15578	6.7922	4.51e-11	9.35e-10
163	AQP1	4.53069	6.32754	6.78876	4.61e-11	9.47e-10
164	CREB3L1	1.36143	3.18243	6.78772	4.64e-11	9.5e-10
165	LAMA5	2.87	5.92733	6.77701	4.95e-11	1.01e-09
166	IL7R	2.19082	4.36013	6.73017	6.6e-11	1.31e-09
167	IGFBP5	8.21608	6.29416	6.72351	6.87e-11	1.35e-09
168	CSNK1E	1.47608	6.05976	6.71542	7.22e-11	1.41e-09
169	BTG1	2.6391	8.88169	6.70392	7.75e-11	1.5e-09
170	WIPF1	1.52403	4.54718	6.70259	7.81e-11	1.5e-09
171	ATP2A3	1.44005	3.93421	6.68572	8.65e-11	1.66e-09
172	PAFAH1B1	1.01132	6.31844	6.68358	8.77e-11	1.67e-09
173	ADAM8	2.58738	3.98626	6.66752	9.67e-11	1.82e-09
174	CAPN2	1.9978	6.90388	6.66141	1e-10	1.88e-09
175	EFEMP1	4.26086	5.39149	6.65651	1.03e-10	1.93e-09
176	DUSP4	1.02183	3.18026	6.64468	1.11e-10	2.06e-09
177	PRRX1	2.46085	3.08006	6.64185	1.13e-10	2.07e-09
178	ABL2	1.34182	4.27682	6.63814	1.16e-10	2.09e-09
179	MFGE8	1.29264	4.96849	6.63601	1.17e-10	2.1e-09
180	ACTR2	3.29374	9.32643	6.62564	1.25e-10	2.21e-09
181	ITPKB	1.26109	3.90136	6.62409	1.26e-10	2.23e-09
182	CTNND2	1.27481	3.14364	6.62189	1.27e-10	2.25e-09
183	RIN2	1.13471	4.91391	6.61748	1.31e-10	2.29e-09
184	POLR2A	1.35954	6.24133	6.61672	1.31e-10	2.3e-09
185	SRPX2	2.19353	3.99787	6.61375	1.34e-10	2.33e-09
186	EPHA2	2.38919	5.03393	6.61117	1.36e-10	2.36e-09
187	CLDN10	1.02817	2.84681	6.61022	1.37e-10	2.36e-09
188	MCAM	1.59781	5.68563	6.58795	1.56e-10	2.66e-09
189	ITGA4	1.08192	3.47538	6.58761	1.57e-10	2.66e-09
190	CLEC11A	1.11599	4.03671	6.58401	1.6e-10	2.71e-09
191	CALCRL	1.29054	4.44359	6.58205	1.62e-10	2.73e-09
192	PTPRM	1.33559	5.27245	6.57907	1.65e-10	2.77e-09
193	SCRN1	1.24104	3.92575	6.56931	1.75e-10	2.88e-09
194	NFE2L3	1.08228	4.30119	6.56921	1.75e-10	2.88e-09
195	IGFBP7	8.50024	12.351	6.56305	1.82e-10	2.96e-09
196	TNFAIP2	5.35352	7.29698	6.56054	1.84e-10	2.98e-09
197	SCTR	1.62932	3.07815	6.5576	1.88e-10	3.01e-09
198	PLAUR	2.1751	4.09276	6.54247	2.05e-10	3.27e-09
199	PROM1	1.35041	2.89644	6.54172	2.06e-10	3.27e-09
200	TGFB2	1.11655	3.12129	6.53045	2.21e-10	3.43e-09
201	CXCR4	5.47966	7.05431	6.53039	2.21e-10	3.43e-09
202	LIMK2	1.86224	5.33713	6.52421	2.29e-10	3.53e-09
203	MNDA	1.17739	3.87383	6.5202	2.35e-10	3.59e-09
204	NCOR2	1.62842	5.75635	6.51689	2.39e-10	3.65e-09
205	PTHLH	1.04381	2.79749	6.50369	2.59e-10	3.92e-09
206	WWTR1	2.49876	5.29026	6.49942	2.66e-10	4e-09
207	CAV2	1.58873	5.89	6.49352	2.75e-10	4.12e-09
208	CYBRD1	1.81818	4.78469	6.47295	3.11e-10	4.64e-09
209	SLC39A6	1.19215	5.76911	6.47208	3.12e-10	4.65e-09
210	FSCN1	2.57281	5.44962	6.47003	3.16e-10	4.69e-09
211	CSF2RB	2.7047	3.91159	6.4693	3.18e-10	4.7e-09
212	MFAP2	1.14359	3.36967	6.46757	3.21e-10	4.73e-09
213	FSTL1	3.05353	6.10681	6.39241	5e-10	7.08e-09
214	ABL1	1.12171	5.88326	6.37901	5.41e-10	7.6e-09
215	TBC1D8	1.25596	5.89517	6.37798	5.45e-10	7.62e-09
216	CD24	11.484	9.6349	6.37551	5.53e-10	7.71e-09
217	ITGB1	9.38193	11.857	6.35914	6.08e-10	8.45e-09
218	GPC4	1.05866	3.31838	6.35426	6.26e-10	8.64e-09
219	PICALM	2.02875	7.92713	6.35074	6.39e-10	8.78e-09
220	ARF6	1.12572	7.2393	6.34557	6.59e-10	8.98e-09
221	MAPRE1	1.8137	7.63075	6.34488	6.61e-10	8.99e-09
222	OSMR	1.82772	4.71716	6.33996	6.8e-10	9.2e-09
223	PCGF3	1.39672	5.71002	6.33756	6.9e-10	9.31e-09
224	KLF5	1.94654	4.10391	6.33186	7.13e-10	9.6e-09
225	RGS2	5.79702	6.4643	6.32108	7.6e-10	1.02e-08
226	RAPGEF1	1.79201	6.0572	6.31361	7.94e-10	1.06e-08
227	WSB2	1.34066	7.40782	6.27869	9.72e-10	1.28e-08
228	SYK	1.48303	3.84068	6.2638	1.06e-09	1.37e-08
229	TRRAP	1.28706	5.76038	6.26103	1.08e-09	1.39e-08
230	NCF2	2.29228	4.75321	6.24284	1.2e-09	1.53e-08
231	BTBD3	1.41568	5.15006	6.24194	1.2e-09	1.53e-08
232	APP	5.02612	10.5051	6.2328	1.27e-09	1.6e-08
233	ADAM19	2.1882	4.17462	6.23259	1.27e-09	1.6e-08
234	RGS1	6.44033	6.23013	6.22519	1.32e-09	1.65e-08
235	FGR	1.9735	4.07686	6.22154	1.35e-09	1.68e-08
236	TAGLN	5.33174	7.58669	6.21954	1.37e-09	1.7e-08
237	ACTR3	1.04589	7.30597	6.20326	1.5e-09	1.85e-08
238	LGALS9	1.60916	5.28548	6.20119	1.52e-09	1.87e-08
239	COL6A1	12.2061	10.0078	6.20097	1.52e-09	1.87e-08
240	LOXL2	1.41078	4.25181	6.19731	1.56e-09	1.89e-08
241	MYH9	7.05314	16.6941	6.18448	1.67e-09	2.03e-08
242	WDR1	1.36581	7.59746	6.18448	1.67e-09	2.03e-08
243	MUC1	5.55757	3.43939	6.18388	1.68e-09	2.03e-08
244	PLAU	1.87184	4.49453	6.17924	1.73e-09	2.08e-08
245	HBEGF	1.16709	4.27686	6.17351	1.78e-09	2.12e-08
246	TACC1	1.74603	6.4569	6.17321	1.79e-09	2.12e-08
247	DOCK1	1.02851	5.15863	6.16738	1.85e-09	2.19e-08
248	FMNL1	1.17809	4.10028	6.15798	1.95e-09	2.28e-08
249	ARPC2	1.5606	8.62676	6.15522	1.98e-09	2.31e-08
250	PLSCR1	1.47814	6.04751	6.15234	2.01e-09	2.35e-08
251	CCL2	2.5437	6.10888	6.15027	2.04e-09	2.36e-08
252	YWHAZ	4.09339	10.1166	6.15004	2.04e-09	2.36e-08
253	ECE1	1.12354	6.51569	6.14401	2.11e-09	2.44e-08
254	GCAT	-1.56095	6.77194	-6.14209	2.13e-09	2.46e-08
255	ALOX5AP	1.03731	4.22755	6.12751	2.32e-09	2.66e-08
256	PCYT2	-2.56646	8.0666	-6.11174	2.54e-09	2.89e-08
257	IVNS1ABP	2.70023	7.12416	6.10993	2.56e-09	2.91e-08
258	HIVEP2	1.03734	4.2984	6.10585	2.62e-09	2.98e-08
259	PLXND1	2.41139	6.23514	6.1013	2.69e-09	3.04e-08
260	CXCL1	3.71741	4.42068	6.09419	2.8e-09	3.16e-08
261	CTSE	9.16913	3.66506	6.08721	2.92e-09	3.27e-08
262	PPP1R15A	4.33319	6.79381	6.08193	3e-09	3.36e-08
263	AHNAK	7.30021	14.0819	6.07783	3.07e-09	3.42e-08
264	IFI16	2.28515	6.10335	6.07361	3.15e-09	3.48e-08
265	PTPRS	1.18699	3.42869	6.04054	3.79e-09	4.11e-08
266	MBNL1	1.40935	6.48749	6.03792	3.85e-09	4.16e-08
267	MMP11	1.26787	4.34626	6.03783	3.85e-09	4.16e-08
268	HIPK3	1.34316	5.35913	6.03562	3.9e-09	4.2e-08
269	EPB41L2	1.1003	5.55403	6.02177	4.22e-09	4.5e-08
270	GLG1	1.027	6.16492	6.00791	4.56e-09	4.82e-08
271	TGFB1	2.00676	5.45439	6.00687	4.59e-09	4.84e-08
272	CDH1	3.21367	7.95479	6.00089	4.74e-09	4.96e-08
273	RAP1GAP	1.81173	5.33584	5.99618	4.87e-09	5.08e-08
274	TOP2B	1.25471	7.60364	5.98708	5.12e-09	5.31e-08
275	SDC3	2.21728	5.73435	5.98348	5.23e-09	5.4e-08
276	CSNK1G2	1.24423	6.77054	5.98253	5.25e-09	5.42e-08
277	STX3	1.28603	4.86049	5.97177	5.58e-09	5.7e-08
278	PTGS2	1.06389	2.85243	5.96978	5.64e-09	5.75e-08
279	DPYSL2	1.83686	6.61441	5.96726	5.72e-09	5.82e-08
280	SPRY2	1.77088	5.38717	5.96244	5.88e-09	5.96e-08
281	LTBP3	1.26353	6.1192	5.95406	6.16e-09	6.15e-08
282	CD59	2.92294	9.14261	5.95401	6.16e-09	6.15e-08
283	YWHAB	1.8638	9.72201	5.95397	6.16e-09	6.15e-08
284	JAK1	1.87556	8.53579	5.94446	6.5e-09	6.43e-08
285	FOSL2	3.78353	6.02455	5.94142	6.61e-09	6.51e-08
286	COL5A2	7.27639	7.25725	5.93933	6.69e-09	6.57e-08
287	TOP1	1.33904	7.61494	5.93659	6.79e-09	6.65e-08
288	ELN	1.74696	4.32444	5.93654	6.79e-09	6.65e-08
289	TLN1	2.96526	9.11972	5.93053	7.02e-09	6.83e-08
290	WSB1	2.08741	6.82398	5.92758	7.14e-09	6.91e-08
291	DYNC1LI2	1.12695	6.03347	5.91966	7.46e-09	7.18e-08
292	CFLAR	1.24212	6.24036	5.91402	7.69e-09	7.37e-08
293	TRIO	1.63229	5.02807	5.90188	8.23e-09	7.79e-08
294	SOX9	1.96057	5.82368	5.90089	8.27e-09	7.8e-08
295	DMTF1	1.00919	6.13895	5.89578	8.51e-09	7.98e-08
296	KIF5B	2.18283	7.60212	5.88636	8.97e-09	8.36e-08
297	LAMA4	1.46406	4.41282	5.87695	9.44e-09	8.73e-08
298	SPINT2	1.812	4.69222	5.87141	9.74e-09	8.98e-08
299	CAP1	2.57232	9.89228	5.8705	9.79e-09	9.01e-08
300	GSTP1	4.22707	6.6625	5.86635	1e-08	9.17e-08
301	NFAT5	1.1589	4.58029	5.86174	1.03e-08	9.39e-08
302	F2RL1	1.2872	4.74566	5.85758	1.05e-08	9.56e-08
303	SYNPO	1.28662	6.21817	5.85758	1.05e-08	9.56e-08
304	TIMP1	14.6987	14.2265	5.84825	1.11e-08	1e-07
305	BACE2	1.6188	4.38447	5.84395	1.13e-08	1.02e-07
306	LAD1	3.72405	6.10384	5.83944	1.16e-08	1.05e-07
307	CRABP2	1.95365	3.56796	5.83709	1.18e-08	1.06e-07
308	FGFR2	2.03192	4.77827	5.83529	1.19e-08	1.07e-07
309	MFAP4	2.80222	4.51771	5.8339	1.2e-08	1.07e-07
310	PXN	1.01303	5.7066	5.82759	1.24e-08	1.1e-07
311	PPP1CB	1.76247	8.22536	5.82384	1.26e-08	1.12e-07
312	LAMC1	5.50984	8.69556	5.81473	1.33e-08	1.17e-07
313	ADCY7	1.05036	3.6609	5.80953	1.37e-08	1.19e-07
314	SERPINB9	1.1151	4.57267	5.80659	1.39e-08	1.21e-07
315	CHD4	2.21027	8.33574	5.80254	1.42e-08	1.23e-07
316	TESC	1.88707	4.93917	5.79294	1.5e-08	1.3e-07
317	DDR2	1.16627	3.60224	5.79117	1.51e-08	1.31e-07
318	PI3	1.27551	3.38562	5.78952	1.53e-08	1.32e-07
319	RANBP2	1.03388	6.22969	5.77862	1.62e-08	1.39e-07
320	STK39	1.10122	4.68758	5.77706	1.63e-08	1.39e-07
321	DAPK1	1.37889	6.09029	5.76721	1.72e-08	1.46e-07
322	CDH5	1.1613	5.40165	5.75275	1.86e-08	1.56e-07
323	GFPT1	1.33851	6.55356	5.75119	1.88e-08	1.57e-07
324	FCGR2A	1.61386	4.71133	5.7498	1.89e-08	1.58e-07
325	ITGB5	1.61904	7.51849	5.74914	1.9e-08	1.58e-07
326	BIRC3	5.34406	6.58355	5.74909	1.9e-08	1.58e-07
327	SMARCA4	1.05511	6.07487	5.74535	1.94e-08	1.61e-07
328	CDK2AP1	1.47548	7.25064	5.74402	1.95e-08	1.62e-07
329	FUBP1	1.02285	6.12216	5.72846	2.12e-08	1.74e-07
330	ADAM9	2.18431	5.88528	5.72045	2.22e-08	1.8e-07
331	B4GALT1	1.61515	7.44609	5.71924	2.23e-08	1.81e-07
332	SPIB	3.83021	2.94019	5.71805	2.25e-08	1.82e-07
333	MYCBP2	1.08578	5.35502	5.71565	2.28e-08	1.84e-07
334	VASP	1.29754	6.65877	5.71061	2.34e-08	1.89e-07
335	C7	5.87683	6.36914	5.70263	2.44e-08	1.96e-07
336	SPTBN1	4.81888	11.4928	5.68864	2.63e-08	2.09e-07
337	ZFP36	7.56699	11.6426	5.68181	2.73e-08	2.16e-07
338	PTPRF	4.14581	9.58389	5.66663	2.96e-08	2.33e-07
339	ATP9A	1.26925	5.95691	5.65135	3.22e-08	2.51e-07
340	ANXA5	4.62513	10.1784	5.63941	3.43e-08	2.66e-07
341	DDX3X	2.00076	8.08745	5.63872	3.44e-08	2.66e-07
342	ARHGEF12	1.0764	6.21273	5.63521	3.51e-08	2.7e-07
343	ATP2A2	1.39042	8.14553	5.63031	3.6e-08	2.77e-07
344	CAPZA2	1.68106	7.19499	5.62163	3.77e-08	2.88e-07
345	TMC6	1.29	4.40275	5.61729	3.86e-08	2.94e-07
346	OLFM4	8.94776	3.38881	5.60781	4.06e-08	3.07e-07
347	SRPX	2.65436	3.68741	5.60029	4.22e-08	3.19e-07
348	CLSTN1	1.424	6.33107	5.58414	4.6e-08	3.44e-07
349	ARF3	1.3253	7.20773	5.58111	4.67e-08	3.48e-07
350	LTBP1	1.30048	4.77207	5.5747	4.84e-08	3.58e-07
351	ASAH1	3.02345	7.48185	5.55852	5.27e-08	3.86e-07
352	ENAH	1.15813	5.88176	5.55802	5.28e-08	3.87e-07
353	PFKP	1.63489	4.54035	5.55693	5.31e-08	3.87e-07
354	TRIP10	1.10958	5.14254	5.5503	5.5e-08	4e-07
355	LMNB2	1.12258	5.16567	5.55027	5.5e-08	4e-07
356	MAN2B1	1.91539	6.93093	5.54797	5.57e-08	4.03e-07
357	HCFC1	1.00163	6.10328	5.54402	5.69e-08	4.11e-07
358	CD37	1.20809	4.22331	5.53794	5.87e-08	4.24e-07
359	DUSP5	1.55397	5.53252	5.53688	5.9e-08	4.26e-07
360	RELB	1.22009	5.35358	5.53503	5.96e-08	4.29e-07
361	YWHAH	1.76143	8.41284	5.53024	6.11e-08	4.4e-07
362	RAB25	1.30555	3.01211	5.529	6.15e-08	4.42e-07
363	ITGAX	3.36571	4.60429	5.52183	6.39e-08	4.57e-07
364	EIF4G2	3.21517	10.7099	5.51791	6.52e-08	4.64e-07
365	MARCKS	2.87729	7.68015	5.51617	6.58e-08	4.68e-07
366	KLF4	1.0576	4.50991	5.51285	6.7e-08	4.75e-07
367	LPGAT1	3.21193	8.7009	5.50162	7.1e-08	5.02e-07
368	BPTF	1.54342	5.66805	5.49805	7.24e-08	5.09e-07
369	IER3	5.21483	7.91937	5.49313	7.43e-08	5.2e-07
370	SERPINH1	3.0719	7.27801	5.4889	7.59e-08	5.31e-07
371	PHC2	1.24395	7.26536	5.48669	7.68e-08	5.35e-07
372	SON	1.84947	8.26753	5.48235	7.86e-08	5.45e-07
373	CCND2	1.38323	3.97506	5.4759	8.13e-08	5.61e-07
374	CTDSP2	1.44461	8.25795	5.47028	8.37e-08	5.76e-07
375	ACTN1	2.12834	7.75914	5.46978	8.39e-08	5.77e-07
376	LASP1	2.48331	10.1049	5.46761	8.49e-08	5.82e-07
377	ZFP36L2	2.53393	8.3218	5.46616	8.55e-08	5.86e-07
378	DSG2	2.37617	5.93081	5.4623	8.72e-08	5.96e-07
379	DNMT1	1.07102	5.99566	5.46082	8.79e-08	5.99e-07
380	IL1RAP	1.04465	5.11014	5.45453	9.08e-08	6.16e-07
381	LHFPL2	1.21263	4.56729	5.44506	9.54e-08	6.44e-07
382	EPAS1	2.89383	8.86876	5.43731	9.93e-08	6.67e-07
383	JUNB	6.90159	10.1328	5.42217	1.07e-07	7.13e-07
384	CDC42EP1	3.21722	8.04493	5.42018	1.09e-07	7.19e-07
385	CAPZA1	1.3574	7.42576	5.41425	1.12e-07	7.38e-07
386	CBX5	1.16749	5.07211	5.41182	1.13e-07	7.44e-07
387	RGS5	2.00807	6.98242	5.40979	1.15e-07	7.51e-07
388	AKAP13	1.48574	6.23454	5.39471	1.24e-07	8.04e-07
389	KIAA0100	1.42043	6.88381	5.39286	1.25e-07	8.1e-07
390	LMTK2	1.34099	4.79018	5.39166	1.26e-07	8.13e-07
391	PTPN1	1.11459	6.16336	5.39081	1.26e-07	8.15e-07
392	SLA	1.0979	4.12057	5.39023	1.27e-07	8.17e-07
393	ARHGDIB	3.16173	8.45439	5.3875	1.29e-07	8.26e-07
394	CLDN4	1.71444	4.22762	5.38452	1.31e-07	8.37e-07
395	AOC3	1.52728	4.83627	5.37131	1.4e-07	8.92e-07
396	EXT1	1.80087	7.40224	5.37093	1.4e-07	8.92e-07
397	TAGLN2	5.38991	12.4213	5.36631	1.43e-07	9.1e-07
398	DSTN	1.54267	9.02482	5.35914	1.49e-07	9.42e-07
399	STAB1	3.43299	6.28431	5.35742	1.5e-07	9.48e-07
400	MYL9	3.45728	6.78644	5.35304	1.53e-07	9.65e-07
401	ICAM1	6.10616	7.65535	5.35121	1.55e-07	9.72e-07
402	CXCL12	1.77911	5.70481	5.35085	1.55e-07	9.72e-07
403	FLII	1.19619	6.98678	5.3492	1.56e-07	9.78e-07
404	ZNF146	1.06754	7.22464	5.34682	1.58e-07	9.87e-07
405	PLA2G4A	1.03003	2.70968	5.34339	1.61e-07	1e-06
406	TNFAIP3	3.23633	7.15942	5.33794	1.66e-07	1.03e-06
407	IGSF3	1.05922	4.35226	5.33725	1.66e-07	1.03e-06
408	IFNGR2	1.21502	7.22131	5.33595	1.67e-07	1.03e-06
409	MICAL1	1.48217	4.54806	5.33476	1.68e-07	1.04e-06
410	SHC1	4.61934	9.37993	5.32895	1.74e-07	1.07e-06
411	ANXA2	3.6565	9.69194	5.3284	1.74e-07	1.07e-06
412	YAP1	1.25531	6.5948	5.32552	1.77e-07	1.08e-06
413	CCL21	6.22263	6.03855	5.3181	1.83e-07	1.12e-06
414	NR4A1	3.12415	5.19455	5.31775	1.84e-07	1.12e-06
415	CALU	3.21531	8.28123	5.31357	1.88e-07	1.14e-06
416	ANXA1	3.15484	6.33924	5.31198	1.89e-07	1.14e-06
417	HGF	1.79369	3.48179	5.31138	1.9e-07	1.15e-06
418	LITAF	1.55905	8.36029	5.30746	1.94e-07	1.17e-06
419	EGR1	6.06923	8.28736	5.30712	1.94e-07	1.17e-06
420	ILF3	1.33554	7.31873	5.30491	1.96e-07	1.18e-06
421	DOCK2	1.1206	3.80345	5.29891	2.02e-07	1.21e-06
422	TES	1.20913	5.4784	5.2987	2.02e-07	1.21e-06
423	KRT7	2.83379	4.43533	5.29854	2.03e-07	1.21e-06
424	S100A11	8.53867	10.3302	5.29612	2.05e-07	1.22e-06
425	DBN1	1.32462	4.80106	5.29409	2.07e-07	1.23e-06
426	ITGA2	1.08171	3.61682	5.29239	2.09e-07	1.24e-06
427	SOD1	-5.28438	16.1472	-5.29022	2.11e-07	1.25e-06
428	PTPRC	2.40642	5.07469	5.28476	2.17e-07	1.28e-06
429	PAK2	1.10371	6.63893	5.28095	2.22e-07	1.3e-06
430	KRT23	2.85111	5.06507	5.2792	2.24e-07	1.31e-06
431	SLC4A2	1.84933	7.3926	5.27879	2.24e-07	1.31e-06
432	SPTAN1	1.95309	8.53934	5.27668	2.26e-07	1.32e-06
433	FRK	1.04009	4.34059	5.27448	2.29e-07	1.34e-06
434	OLFML3	1.34665	4.42249	5.27367	2.3e-07	1.34e-06
435	CALM1	1.08247	7.92699	5.27193	2.32e-07	1.35e-06
436	ZYX	2.7314	8.6837	5.26613	2.39e-07	1.38e-06
437	PECAM1	2.0531	6.51086	5.26305	2.43e-07	1.4e-06
438	DIDO1	1.03414	5.4816	5.25984	2.47e-07	1.41e-06
439	PLCB2	1.08097	3.87883	5.25472	2.53e-07	1.45e-06
440	OGT	3.07197	8.27195	5.25139	2.57e-07	1.47e-06
441	HUWE1	1.41706	7.49148	5.24672	2.63e-07	1.5e-06
442	PRNP	1.77808	7.01337	5.23846	2.75e-07	1.55e-06
443	SMARCC2	1.04356	6.0015	5.23493	2.8e-07	1.58e-06
444	COL9A2	1.18297	3.18018	5.23316	2.82e-07	1.59e-06
445	SH2B3	1.10388	6.25973	5.2276	2.9e-07	1.63e-06
446	TNC	2.51799	4.1015	5.21989	3.01e-07	1.68e-06
447	PEA15	2.41642	9.12149	5.21869	3.03e-07	1.69e-06
448	MSN	3.9848	9.74728	5.2165	3.07e-07	1.71e-06
449	EP300	1.20274	6.13197	5.21243	3.13e-07	1.74e-06
450	UQCRQ	-3.14038	12.1613	-5.21226	3.13e-07	1.74e-06
451	ARFGAP3	1.03312	7.3387	5.21171	3.14e-07	1.74e-06
452	CD2AP	1.03153	6.50134	5.19998	3.33e-07	1.84e-06
453	ITGAM	1.42886	3.95662	5.19599	3.4e-07	1.87e-06
454	STX16	1.15165	7.12804	5.18366	3.61e-07	1.98e-06
455	FGFR3	2.55626	6.82936	5.1821	3.64e-07	1.99e-06
456	ELF3	2.01131	6.48636	5.18201	3.64e-07	1.99e-06
457	EIF2S3	2.96504	9.27195	5.1818	3.65e-07	1.99e-06
458	ST14	1.97975	5.22592	5.18117	3.66e-07	1.99e-06
459	ATP2B1	1.04623	5.33206	5.17123	3.85e-07	2.08e-06
460	INPPL1	1.0269	6.49434	5.16746	3.92e-07	2.11e-06
461	IL2RG	2.071	5.26952	5.15428	4.18e-07	2.24e-06
462	PTP4A3	1.30626	5.1993	5.1448	4.39e-07	2.34e-06
463	STK10	1.01235	4.62089	5.13495	4.61e-07	2.44e-06
464	APOC1	-10.2727	62.5284	-5.13199	4.67e-07	2.48e-06
465	YES1	1.13644	6.59423	5.12743	4.78e-07	2.52e-06
466	MAFF	1.29561	5.2584	5.12231	4.9e-07	2.58e-06
467	TGOLN2	3.50256	10.4814	5.11683	5.04e-07	2.65e-06
468	INTS3	1.38277	7.05874	5.10666	5.3e-07	2.77e-06
469	RAB3GAP2	1.26227	5.56116	5.09238	5.68e-07	2.95e-06
470	USP9X	1.23778	7.65528	5.08896	5.78e-07	3e-06
471	INPP5D	1.06046	4.20434	5.0888	5.79e-07	3e-06
472	ATP6AP2	1.88556	8.6227	5.08428	5.92e-07	3.06e-06
473	TWF1	1.02137	6.30582	5.07653	6.15e-07	3.16e-06
474	MDM4	1.26826	5.195	5.07212	6.28e-07	3.22e-06
475	SMC4	1.26503	5.69411	5.07209	6.28e-07	3.22e-06
476	ACTA2	5.91484	9.08095	5.06872	6.39e-07	3.27e-06
477	ATXN2L	1.22385	6.3341	5.06316	6.56e-07	3.35e-06
478	SVIL	1.66783	5.71534	5.06092	6.63e-07	3.38e-06
479	MMP19	1.88939	4.31244	5.05178	6.94e-07	3.51e-06
480	KHDRBS1	1.24815	8.20433	5.04842	7.05e-07	3.56e-06
481	APOE	-8.26937	92.315	-5.04267	7.25e-07	3.64e-06
482	ARCN1	1.49172	8.68737	5.04167	7.29e-07	3.65e-06
483	SYPL1	1.53434	8.19784	5.0412	7.31e-07	3.66e-06
484	RAC2	1.40229	5.50212	5.0386	7.4e-07	3.69e-06
485	SIRPA	1.29826	6.38575	5.03642	7.48e-07	3.73e-06
486	DHX9	1.37233	7.08137	5.03485	7.54e-07	3.75e-06
487	GNB1	1.50992	8.85982	5.01466	8.32e-07	4.11e-06
488	SPP1	24.0401	19.4212	5.01284	8.39e-07	4.14e-06
489	HCLS1	1.94512	6.07995	5.00659	8.65e-07	4.27e-06
490	ITM2A	2.92903	4.95222	5.00469	8.73e-07	4.3e-06
491	SF1	1.37383	7.93038	4.99873	8.98e-07	4.41e-06
492	MAP4K4	1.43173	6.71731	4.997	9.06e-07	4.44e-06
493	ENG	2.2216	6.77738	4.98933	9.4e-07	4.59e-06
494	RBM39	2.85419	9.44889	4.9804	9.82e-07	4.77e-06
495	AQP3	1.17825	6.28795	4.96964	1.03e-06	5e-06
496	PRKDC	2.30485	6.86239	4.95767	1.1e-06	5.26e-06
497	ARHGEF2	1.233	5.38221	4.95693	1.1e-06	5.28e-06
498	CKAP4	2.42785	8.63487	4.95667	1.1e-06	5.28e-06
499	M6PR	1.43532	7.24155	4.95585	1.11e-06	5.29e-06
500	TPR	4.12027	7.31312	4.94569	1.16e-06	5.51e-06
501	GNA13	1.54141	6.16938	4.94293	1.18e-06	5.57e-06
502	MARCKSL1	3.18055	8.30946	4.94003	1.19e-06	5.64e-06
503	RAB1A	1.49806	9.15944	4.93524	1.22e-06	5.75e-06
504	FOS	7.58651	8.79526	4.93323	1.23e-06	5.79e-06
505	CCL20	2.88212	6.94538	4.93064	1.25e-06	5.85e-06
506	CLIC4	2.39549	7.33037	4.92049	1.31e-06	6.11e-06
507	TEAD1	1.08443	5.09577	4.91819	1.32e-06	6.17e-06
508	AMOTL2	1.0545	5.23784	4.91678	1.33e-06	6.2e-06
509	TPM1	2.10965	7.52221	4.91394	1.35e-06	6.27e-06
510	HLA-DPA1	4.08849	8.4467	4.90746	1.39e-06	6.44e-06
511	PNN	2.85646	8.75424	4.90202	1.43e-06	6.59e-06
512	SLC1A5	1.51056	4.91982	4.89764	1.46e-06	6.69e-06
513	U2AF2	1.8401	7.63464	4.89727	1.46e-06	6.7e-06
514	TAF1	2.0778	4.60447	4.89667	1.47e-06	6.71e-06
515	PTPN11	1.19212	7.2832	4.88969	1.52e-06	6.91e-06
516	CPD	2.19076	7.54835	4.88598	1.54e-06	7.03e-06
517	ARHGAP5	1.00177	5.65199	4.87956	1.59e-06	7.21e-06
518	DPT	1.5631	3.77462	4.87197	1.65e-06	7.43e-06
519	ECT2	1.04118	4.62904	4.87128	1.66e-06	7.45e-06
520	TMEM63A	1.88509	6.03807	4.86672	1.69e-06	7.58e-06
521	EVI2B	1.33151	5.03034	4.86637	1.7e-06	7.59e-06
522	LAPTM5	6.57264	8.71302	4.86568	1.7e-06	7.6e-06
523	PXMP2	-2.21218	8.56218	-4.84591	1.87e-06	8.27e-06
524	TNFRSF11B	1.46404	3.93788	4.84574	1.87e-06	8.27e-06
525	GPR137B	1.36204	5.54634	4.8439	1.89e-06	8.33e-06
526	JUP	1.13136	7.65076	4.83608	1.96e-06	8.61e-06
527	PARP4	1.02587	7.33161	4.83022	2.01e-06	8.82e-06
528	ATP1B3	1.91865	6.71691	4.83016	2.01e-06	8.82e-06
529	DDX17	3.86548	11.43	4.82875	2.03e-06	8.87e-06
530	CCL19	3.90335	5.4534	4.82849	2.03e-06	8.87e-06
531	CSF1	1.03749	4.87462	4.82795	2.03e-06	8.89e-06
532	C5AR1	1.50603	4.52036	4.82777	2.04e-06	8.89e-06
533	SPI1	1.48976	5.09167	4.82709	2.04e-06	8.9e-06
534	TYK2	1.23113	7.04075	4.82289	2.08e-06	9.07e-06
535	SRRM2	5.70946	12.8073	4.82191	2.09e-06	9.11e-06
536	HK1	1.0418	5.18903	4.8155	2.16e-06	9.36e-06
537	CSF1R	2.01823	5.51024	4.80221	2.3e-06	9.93e-06
538	DEGS1	1.0433	7.02922	4.7939	2.39e-06	1.03e-05
539	UGCG	1.1655	6.51199	4.79327	2.39e-06	1.03e-05
540	CBX6	1.11159	4.59314	4.79282	2.4e-06	1.03e-05
541	SEC24C	1.03885	7.35855	4.79257	2.4e-06	1.03e-05
542	CAPG	4.4172	6.15906	4.79051	2.43e-06	1.04e-05
543	CTTN	1.42584	7.49229	4.78522	2.49e-06	1.06e-05
544	NCOA3	1.5177	5.83162	4.77759	2.58e-06	1.1e-05
545	CD53	2.35512	6.10089	4.76848	2.69e-06	1.14e-05
546	CYBA	2.16255	6.90747	4.76696	2.71e-06	1.15e-05
547	KLF6	3.41611	8.7697	4.76564	2.72e-06	1.15e-05
548	FBLN5	1.0438	4.97382	4.76076	2.79e-06	1.17e-05
549	AP3D1	1.00983	7.29994	4.75418	2.87e-06	1.21e-05
550	IGF2BP3	1.014	3.67156	4.75033	2.93e-06	1.23e-05
551	SOCS3	6.41744	6.43728	4.74675	2.98e-06	1.24e-05
552	SYNE2	1.99073	5.48789	4.74446	3.01e-06	1.25e-05
553	MYO9B	2.19959	6.32047	4.74142	3.05e-06	1.27e-05
554	BTG2	2.83803	6.43679	4.73933	3.08e-06	1.28e-05
555	XRCC5	1.83928	9.17818	4.73213	3.18e-06	1.32e-05
556	NKTR	1.3834	5.95276	4.72743	3.26e-06	1.34e-05
557	RAD21	1.90269	8.37005	4.72548	3.28e-06	1.35e-05
558	FAM120A	1.3497	8.08437	4.72316	3.32e-06	1.36e-05
559	PRPF8	1.06052	8.08792	4.72157	3.34e-06	1.37e-05
560	TM4SF1	3.13121	8.09918	4.72153	3.35e-06	1.37e-05
561	ZNF217	1.20926	6.55326	4.72136	3.35e-06	1.37e-05
562	CYP4F12	-1.35031	6.36011	-4.71441	3.46e-06	1.41e-05
563	JAK3	1.11328	3.61816	4.70535	3.61e-06	1.46e-05
564	HMGN4	1.14882	7.28525	4.7023	3.66e-06	1.48e-05
565	SFPQ	1.95235	8.85345	4.69767	3.74e-06	1.51e-05
566	PLK2	1.0657	6.13414	4.69677	3.75e-06	1.51e-05
567	PPT1	1.61151	8.04501	4.67772	4.09e-06	1.64e-05
568	FXYD2	1.36323	4.10654	4.67242	4.2e-06	1.68e-05
569	ARHGEF5	1.19621	5.00805	4.67022	4.24e-06	1.7e-05
570	RAC3	-1.13	5.17415	-4.66503	4.34e-06	1.73e-05
571	SH3BGRL	1.78106	6.67222	4.66475	4.35e-06	1.73e-05
572	RBM3	1.36093	8.04202	4.66388	4.36e-06	1.74e-05
573	ADNP	1.03215	6.68722	4.65454	4.55e-06	1.81e-05
574	TM7SF2	-2.11317	8.33098	-4.65193	4.61e-06	1.83e-05
575	RBP4	-10.774	55.6148	-4.64907	4.67e-06	1.85e-05
576	OLR1	1.85547	2.99035	4.64836	4.69e-06	1.86e-05
577	MGLL	1.35635	6.85434	4.64279	4.81e-06	1.9e-05
578	LTB	1.05983	5.06311	4.64129	4.84e-06	1.91e-05
579	FGL2	1.54489	5.47365	4.63181	5.05e-06	1.98e-05
580	ANGPTL2	1.21816	4.58011	4.62239	5.27e-06	2.05e-05
581	ID3	1.59701	5.76717	4.62209	5.28e-06	2.05e-05
582	LGALS3	2.60832	7.26667	4.60807	5.63e-06	2.18e-05
583	CD83	1.09326	4.81947	4.60587	5.69e-06	2.2e-05
584	BASP1	1.6606	4.91493	4.60144	5.8e-06	2.24e-05
585	PEBP1	-5.05868	24.6553	-4.59773	5.9e-06	2.27e-05
586	AKAP9	1.87064	5.90264	4.59282	6.03e-06	2.32e-05
587	ENC1	1.2262	5.27071	4.58937	6.13e-06	2.35e-05
588	CYBB	2.54385	5.08835	4.58899	6.14e-06	2.35e-05
589	FZD5	1.41692	6.40062	4.58112	6.36e-06	2.43e-05
590	FBLN1	1.59111	4.70238	4.56496	6.84e-06	2.59e-05
591	LDHB	1.6888	6.36375	4.56246	6.92e-06	2.61e-05
592	COPB2	1.00444	7.51438	4.56121	6.96e-06	2.63e-05
593	NR1I3	-4.39517	7.41351	-4.55834	7.05e-06	2.66e-05
594	PTGDS	7.99362	6.19159	4.54397	7.52e-06	2.82e-05
595	PLS3	2.33409	10.0751	4.5415	7.6e-06	2.85e-05
596	ENO2	1.49287	3.71096	4.53885	7.7e-06	2.88e-05
597	XPO1	1.00541	7.0121	4.53801	7.72e-06	2.89e-05
598	GJA1	1.91766	5.82468	4.5376	7.74e-06	2.89e-05
599	IGF2R	1.73308	8.24224	4.5349	7.83e-06	2.93e-05
600	ATP2B4	1.74694	6.53475	4.52484	8.19e-06	3.05e-05
601	PRPF4B	1.52953	6.48332	4.52454	8.2e-06	3.05e-05
602	UBE2H	1.0293	6.98554	4.52247	8.28e-06	3.08e-05
603	CORO1A	1.44827	5.21117	4.51899	8.41e-06	3.12e-05
604	SDC4	4.15533	13.4122	4.51862	8.42e-06	3.12e-05
605	GOLGB1	2.86587	7.87754	4.49839	9.22e-06	3.39e-05
606	KLF10	1.5349	7.24505	4.48855	9.63e-06	3.52e-05
607	DST	2.34662	6.43344	4.48674	9.71e-06	3.54e-05
608	MMP15	1.34088	6.51045	4.48435	9.82e-06	3.57e-05
609	RND3	1.49835	6.7255	4.48203	9.92e-06	3.6e-05
610	CD164	1.2966	8.74641	4.48194	9.92e-06	3.6e-05
611	KRT8	4.14447	11.9362	4.4767	1.02e-05	3.67e-05
612	SLC14A1	1.64751	2.63093	4.46329	1.08e-05	3.88e-05
613	CXCL5	2.28506	3.01499	4.4562	1.11e-05	3.98e-05
614	ATP1B1	6.45412	14.0826	4.44537	1.17e-05	4.16e-05
615	CTSC	1.12217	6.51447	4.44053	1.19e-05	4.25e-05
616	HTATSF1	1.11872	6.53324	4.43677	1.21e-05	4.31e-05
617	ZNF91	1.30295	5.73768	4.43254	1.23e-05	4.39e-05
618	ABLIM1	1.2828	6.31173	4.42626	1.27e-05	4.49e-05
619	MAT2A	2.79496	9.42177	4.42447	1.28e-05	4.52e-05
620	MAZ	1.62741	7.2729	4.42307	1.29e-05	4.55e-05
621	RFTN1	1.02639	6.02611	4.401	1.42e-05	4.96e-05
622	MSR1	1.43298	4.19756	4.39902	1.43e-05	4.99e-05
623	ADAMDEC1	1.41441	3.41876	4.39781	1.44e-05	5.01e-05
624	NR4A3	1.04514	3.17772	4.39732	1.44e-05	5.02e-05
625	TOB2	1.00401	6.29944	4.39278	1.47e-05	5.11e-05
626	DEFB1	8.93044	10.1222	4.39177	1.48e-05	5.13e-05
627	GPNMB	5.52257	7.44064	4.38733	1.5e-05	5.22e-05
628	DDX21	1.32086	7.4797	4.38334	1.53e-05	5.29e-05
629	PYGB	1.18259	6.558	4.37188	1.61e-05	5.53e-05
630	GTF2I	1.15784	5.91423	4.36638	1.65e-05	5.64e-05
631	MS4A6A	1.05254	5.58944	4.36264	1.68e-05	5.72e-05
632	PALLD	1.3319	6.20241	4.35057	1.77e-05	5.99e-05
633	COPB1	1.00492	8.57417	4.34865	1.78e-05	6.03e-05
634	ITGB2	3.14138	6.3302	4.34148	1.84e-05	6.21e-05
635	FOSB	4.06859	4.87211	4.33165	1.92e-05	6.46e-05
636	SLC2A3	3.13828	5.01593	4.33062	1.92e-05	6.49e-05
637	HLA-DQA1	2.11067	5.93112	4.32445	1.98e-05	6.65e-05
638	SLC25A6	1.79034	8.1522	4.32351	1.98e-05	6.66e-05
639	DDIT4	6.96883	9.71071	4.3131	2.08e-05	6.95e-05
640	QDPR	-1.22828	7.96847	-4.31232	2.08e-05	6.97e-05
641	EEF2	4.23855	24.3225	4.3064	2.14e-05	7.14e-05
642	PROC	-4.82027	12.4044	-4.30389	2.16e-05	7.21e-05
643	BCAT1	1.05028	3.36119	4.29147	2.28e-05	7.56e-05
644	CIITA	1.15362	3.94965	4.27807	2.41e-05	7.96e-05
645	PERP	1.35177	7.8918	4.26311	2.57e-05	8.42e-05
646	GSR	2.08667	7.60897	4.26175	2.59e-05	8.46e-05
647	SLC20A1	1.52587	7.10696	4.25979	2.61e-05	8.52e-05
648	RAC1	1.72322	10.3148	4.24627	2.76e-05	8.94e-05
649	STRAP	1.07876	8.39452	4.23939	2.84e-05	9.18e-05
650	SERPINE1	10.2902	12.1081	4.23402	2.91e-05	9.38e-05
651	ECHS1	-3.76268	14.7124	-4.22975	2.96e-05	9.54e-05
652	CBX1	1.03032	6.36703	4.22909	2.97e-05	9.55e-05
653	NFKB2	1.16482	6.10897	4.22643	3.01e-05	9.65e-05
654	DPEP1	3.75541	3.1948	4.22441	3.03e-05	9.72e-05
655	C2	-4.4366	13.2318	-4.2168	3.13e-05	9.99e-05
656	ACTB	3.98569	42.4074	4.21664	3.13e-05	9.99e-05
657	LBR	1.06675	7.94996	4.21631	3.14e-05	0.0001
658	NCL	2.00196	10.3724	4.21342	3.18e-05	0.000101
659	CD9	1.1069	6.61453	4.20053	3.35e-05	0.000106
660	TJP2	1.11251	6.66409	4.19855	3.38e-05	0.000107
661	GOLGA3	1.00486	6.46342	4.18084	3.64e-05	0.000114
662	CCT2	1.06462	8.05928	4.17677	3.7e-05	0.000116
663	ITM2C	2.44993	6.93635	4.17669	3.71e-05	0.000116
664	PHLDA1	2.35209	5.70807	4.17248	3.77e-05	0.000118
665	TMSB10	9.11906	37.8049	4.17132	3.79e-05	0.000118
666	TCN1	3.38824	2.55045	4.16578	3.88e-05	0.000121
667	NUMA1	1.07965	6.44834	4.15913	3.99e-05	0.000124
668	CLTC	2.12552	9.03228	4.15305	4.09e-05	0.000127
669	TIMP3	3.78437	6.75213	4.15268	4.1e-05	0.000127
670	IRAK1	2.15767	8.76165	4.14851	4.17e-05	0.000129
671	FLNB	2.07054	9.14635	4.14537	4.22e-05	0.00013
672	ACLY	1.78371	8.18483	4.14126	4.3e-05	0.000132
673	UBAP2L	1.01754	7.52246	4.14016	4.32e-05	0.000133
674	LSP1	1.6705	5.20097	4.13272	4.45e-05	0.000137
675	TF	-11.0415	43.1801	-4.13238	4.46e-05	0.000137
676	IL10RA	1.38327	5.06506	4.12951	4.51e-05	0.000138
677	STAT3	1.43494	8.53302	4.12663	4.57e-05	0.00014
678	STARD7	1.03764	8.32828	4.11047	4.88e-05	0.000148
679	CYP1A1	-10.5465	5.46832	-4.10313	5.03e-05	0.000152
680	CYB5R3	1.51314	9.14089	4.09812	5.14e-05	0.000155
681	GIMAP4	1.09868	5.90842	4.08567	5.41e-05	0.000162
682	AZGP1	-8.41837	17.9918	-4.08467	5.43e-05	0.000163
683	NBL1	1.55369	4.13441	4.08312	5.47e-05	0.000164
684	IL6ST	1.8462	8.99151	4.08267	5.48e-05	0.000164
685	CD151	1.45488	9.0628	4.07371	5.68e-05	0.000169
686	S100A4	7.8925	8.1081	4.07342	5.69e-05	0.000169
687	FNDC3A	1.14934	6.76956	4.06992	5.77e-05	0.000171
688	GAS6	1.03779	5.9692	4.05888	6.04e-05	0.000179
689	HYAL1	-1.87152	8.92602	-4.05773	6.07e-05	0.000179
690	EBP	-2.34783	9.69941	-4.05207	6.21e-05	0.000183
691	NDST1	1.24158	6.80079	4.04601	6.36e-05	0.000187
692	CYP1B1	1.28281	4.50178	4.04556	6.38e-05	0.000188
693	ZFP36L1	1.80429	9.05906	4.03603	6.63e-05	0.000194
694	EIF4G1	2.3379	11.3346	4.03286	6.72e-05	0.000196
695	LCP1	3.30679	7.71893	4.02164	7.03e-05	0.000205
696	FN1	6.08511	33.992	4.02072	7.06e-05	0.000205
697	PROX1	2.44786	8.54892	4.01622	7.19e-05	0.000209
698	ATP6V0C	1.05316	8.53867	4.00218	7.61e-05	0.00022
699	TST	-3.53375	12.6405	-3.99847	7.72e-05	0.000223
700	TFF1	7.09425	3.2033	3.98713	8.08e-05	0.000232
701	SCARB2	1.57799	9.61026	3.97976	8.33e-05	0.000238
702	LOX	1.32696	3.67256	3.97619	8.45e-05	0.000241
703	ACOX2	-1.94699	8.4119	-3.97551	8.47e-05	0.000241
704	NFKBIA	3.07908	11.1521	3.97304	8.56e-05	0.000244
705	CD44	2.13412	5.51688	3.96967	8.67e-05	0.000247
706	CDO1	-3.6101	10.3099	-3.96947	8.68e-05	0.000247
707	ID1	2.05494	6.85181	3.96769	8.74e-05	0.000248
708	CDK4	1.22504	7.4646	3.96642	8.79e-05	0.000249
709	ALDH1L1	-5.04363	8.71679	-3.96468	8.85e-05	0.000251
710	NONO	2.19509	10.5586	3.95762	9.1e-05	0.000257
711	PCBD1	-1.69582	9.29921	-3.9521	9.31e-05	0.000263
712	CTSS	3.98823	8.24324	3.94713	9.49e-05	0.000267
713	GNG5	1.18305	9.61752	3.94687	9.5e-05	0.000268
714	HSD17B10	-2.16314	10.4169	-3.94317	9.64e-05	0.000271
715	SET	1.76587	9.55889	3.93416	0.0001	0.00028
716	PSAP	3.93503	31.3694	3.93403	0.0001	0.00028
717	SETDB1	1.03622	5.91269	3.93312	0.0001	0.000281
718	MAPKAPK2	1.26883	7.53311	3.92832	0.000102	0.000285
719	VSIG4	1.27714	4.66505	3.92802	0.000102	0.000286
720	F10	-3.03335	9.56434	-3.91496	0.000108	0.0003
721	INHBA	1.21744	4.1474	3.91418	0.000108	0.0003
722	MMP9	10.3385	7.69262	3.91416	0.000108	0.0003
723	EIF4B	2.23319	11.0397	3.90968	0.00011	0.000304
724	SMS	1.19806	7.37731	3.90514	0.000112	0.000309
725	ARF4	1.82629	9.82886	3.89879	0.000115	0.000316
726	PACSIN2	1.63625	7.9342	3.89816	0.000115	0.000317
727	ANXA6	-1.48365	8.31813	-3.89526	0.000117	0.00032
728	TPM2	2.70812	6.82237	3.88719	0.00012	0.000331
729	CXCL14	1.19527	3.24542	3.88552	0.000121	0.000332
730	SELENBP1	-4.25303	10.3192	-3.88402	0.000122	0.000334
731	CDC42BPA	1.01152	5.73605	3.8823	0.000123	0.000336
732	INHBB	1.82753	6.44471	3.87858	0.000125	0.00034
733	CYP27A1	-5.30763	13.4021	-3.87377	0.000127	0.000345
734	BHMT	-11.595	13.539	-3.87358	0.000127	0.000345
735	NCF4	1.22927	4.49364	3.87004	0.000129	0.000349
736	CALD1	2.09606	9.1687	3.86859	0.00013	0.000351
737	STAU1	1.85638	10.3006	3.86732	0.00013	0.000352
738	HSPH1	1.83919	6.84614	3.86517	0.000131	0.000355
739	GNB2	2.0382	8.76441	3.85467	0.000137	0.000369
740	TM9SF2	1.65927	10.0119	3.8519	0.000138	0.000373
741	SERPINC1	-13.5592	47.7709	-3.85107	0.000139	0.000374
742	GALNT2	1.00879	7.08734	3.84177	0.000144	0.000387
743	GSTO1	-2.44354	11.815	-3.83933	0.000145	0.00039
744	CTSF	-1.37159	8.14574	-3.83666	0.000147	0.000393
745	UQCRC1	-1.84306	10.5423	-3.83617	0.000147	0.000393
746	YWHAE	1.38787	9.21802	3.82938	0.000151	0.000402
747	RDX	1.01615	7.03108	3.82817	0.000152	0.000404
748	EGFR	1.30139	6.14175	3.80635	0.000165	0.000438
749	TNFRSF12A	1.94252	7.55772	3.79858	0.00017	0.00045
750	GSN	1.32551	6.83864	3.79051	0.000176	0.000463
751	ADAR	2.32898	11.594	3.79023	0.000176	0.000463
752	BSG	2.84606	10.5537	3.77557	0.000186	0.000488
753	MYH10	1.27484	6.29325	3.7679	0.000192	0.000502
754	CCT6A	1.67603	8.94794	3.76515	0.000194	0.000507
755	PLOD3	1.42525	8.02936	3.76505	0.000194	0.000507
756	SLC1A2	-2.48065	5.07431	-3.74856	0.000207	0.000536
757	PCBP1	2.10176	12.3328	3.73949	0.000214	0.000552
758	AKR1B1	1.80932	5.99412	3.73864	0.000215	0.000554
759	CEBPG	1.19018	7.77882	3.73448	0.000218	0.000562
760	KDELR3	1.06269	5.73901	3.73036	0.000222	0.00057
761	TRAM1	2.09035	10.6683	3.72449	0.000227	0.000582
762	APLP2	2.93261	11.2543	3.72274	0.000228	0.000585
763	MTUS1	2.22926	6.66347	3.72198	0.000229	0.000587
764	PLEK	1.61383	5.12238	3.71279	0.000237	0.000606
765	ILF2	1.74496	9.60076	3.71252	0.000237	0.000606
766	SYNGR2	1.14677	7.65928	3.71193	0.000238	0.000607
767	TMED2	1.80602	10.6519	3.71077	0.000239	0.00061
768	SAFB2	1.04238	6.55857	3.70275	0.000246	0.000626
769	GOLGA4	2.69719	7.83122	3.70182	0.000247	0.000628
770	HYOU1	2.12927	9.32482	3.69843	0.00025	0.000635
771	HLA-DRA	8.1356	20.97	3.68782	0.000261	0.00066
772	SEC14L2	-2.24917	7.16317	-3.6689	0.00028	0.000704
773	ABCC3	2.24401	8.16845	3.664	0.000285	0.000715
774	VCAM1	2.31866	6.6035	3.66254	0.000287	0.000719
775	F13A1	1.519	4.36484	3.66061	0.000289	0.000724
776	ALDOA	3.5102	10.4552	3.65142	0.000299	0.000748
777	TCIRG1	2.3744	8.11066	3.6497	0.000301	0.000752
778	HLA-DPB1	4.24066	9.51217	3.64921	0.000301	0.000752
779	HLA-DMB	1.40034	6.24905	3.64762	0.000303	0.000757
780	AQP9	-8.85228	13.3363	-3.64204	0.00031	0.000772
781	CBR1	-3.83914	10.9688	-3.64117	0.000311	0.000774
782	RPS6KA3	1.89417	7.17518	3.62991	0.000324	0.000804
783	DAG1	1.4117	7.58946	3.62953	0.000325	0.000804
784	VNN1	4.11738	8.50848	3.61726	0.00034	0.000839
785	DSP	3.20924	10.5608	3.61651	0.000341	0.000841
786	C4BPB	-3.71617	11.228	-3.61343	0.000345	0.00085
787	EPHB4	1.02878	6.58247	3.60959	0.00035	0.000861
788	CD52	3.0347	6.3391	3.60759	0.000352	0.000866
789	ARHGAP4	1.25705	5.07834	3.60695	0.000353	0.000867
790	SLC2A1	2.82272	4.11326	3.60271	0.000359	0.00088
791	SEC61A1	2.84773	11.7478	3.59835	0.000365	0.000893
792	BNIP3	-1.22033	8.86875	-3.59834	0.000365	0.000893
793	TP53BP2	1.0719	7.22457	3.59591	0.000368	0.0009
794	PAGE4	-2.29178	3.73967	-3.59531	0.000369	0.000902
795	HSD17B8	-1.08278	7.15692	-3.5907	0.000375	0.000916
796	STAT1	3.62879	9.92748	3.58925	0.000377	0.00092
797	IGF2BP2	1.34194	5.37601	3.5882	0.000378	0.000923
798	MORF4L2	2.33723	11.3412	3.58493	0.000383	0.000933
799	CD2	1.19552	4.78588	3.57769	0.000393	0.000956
800	DUSP6	1.8883	7.5808	3.57486	0.000398	0.000964
801	DCBLD2	1.55956	4.45324	3.57211	0.000402	0.000974
802	PARP1	1.19879	8.06362	3.56617	0.000411	0.000994

## Sheet: Supplementary Table S8
Supplementary Table S8. 1685 DEGs between the tissues of tumor and paracancer.
Number	Gene	ConMean	TreatMean	LogFC	P.value	FDR
1	MAPK8IP2	0.128241	1.85811	3.85691	6.7e-19	3.22e-18
2	BCAM	11.823	39.225	1.73017	2.15e-12	5.41e-12
3	KIF23	0.069298	1.19864	4.11244	8.04e-26	1.92e-24
4	CAPG	3.48687	13.1953	1.92002	1.95e-11	4.56e-11
5	KCNC4	0.079299	0.172968	1.12514	1.22e-06	2.01e-06
6	BRCA2	0.069395	0.288753	2.05694	4.81e-19	2.36e-18
7	CLK2	2.69173	8.96887	1.73639	2.88e-27	1.46e-25
8	APLP1	0.102402	1.41362	3.78708	3.46e-07	5.94e-07
9	CHAF1A	0.945412	4.26635	2.17399	5.69e-27	2.32e-25
10	DMBT1	0.006366	0.932205	7.19408	5.11e-06	7.97e-06
11	TFAP4	0.467959	1.16739	1.31883	2.56e-20	1.5e-19
12	PPOX	1.19674	4.19272	1.80877	1.44e-29	1.25e-26
13	DYRK2	0.740555	1.88565	1.34838	5.87e-14	1.7e-13
14	MDC1	1.5494	4.04929	1.38596	5.56e-20	3.07e-19
15	SQSTM1	29.9868	99.9176	1.73641	9.02e-17	3.4e-16
16	TUBB3	0.015713	0.109853	2.80551	4.65e-10	9.81e-10
17	NME3	9.1914	22.4256	1.28679	6.38e-22	5.01e-21
18	COL2A1	0.003647	3.7552	10.0078	1.66e-07	2.93e-07
19	IDUA	1.19968	4.37066	1.8652	1.02e-25	2.33e-24
20	MAG	0.135061	0.027804	-2.28027	2.5e-06	4e-06
21	RGS10	2.42087	5.73853	1.24516	4.86e-08	8.81e-08
22	TSTA3	11.3566	26.2033	1.20622	9.59e-18	4.05e-17
23	NPPA	0.03849	0.116257	1.59478	6.21e-07	1.04e-06
24	CKB	3.60284	23.6777	2.71632	3.2e-06	5.08e-06
25	GMNN	2.32244	17.1576	2.88514	2.97e-28	3.79e-26
26	PRRX1	0.051132	0.467279	3.192	5.61e-18	2.43e-17
27	CD34	0.739825	4.80034	2.69788	9.9e-29	3.32e-26
28	NFKBIE	3.93031	8.62524	1.13392	3.31e-10	7.06e-10
29	VDR	0.303731	0.895339	1.55964	1.87e-05	2.79e-05
30	GNG4	0.030886	2.18585	6.1451	6.19e-11	1.41e-10
31	SLC6A8	0.496972	6.25034	3.6527	7.21e-13	1.89e-12
32	PRKAA2	0.279372	1.62845	2.54324	2.3e-10	4.99e-10
33	CALCB	0.014214	0.057239	2.0097	1.55e-07	2.74e-07
34	PECAM1	4.64744	11.1955	1.26841	1.39e-17	5.76e-17
35	SSTR3	0.006815	0.084049	3.62444	0.000224	0.000308
36	APEX1	28.0854	57.5603	1.03526	1.71e-24	2.48e-23
37	RANGAP1	13.0792	27.9203	1.09404	1.45e-14	4.4e-14
38	KIF11	0.246944	1.9643	2.99176	9.53e-26	2.21e-24
39	BMP5	0.603971	0.182539	-1.72627	2.06e-21	1.45e-20
40	MAD2L1	0.208538	1.58932	2.93003	2.45e-25	4.79e-24
41	CYP2B6	126.864	29.2444	-2.11705	1.14e-20	7.01e-20
42	BRD8	1.78726	4.49916	1.33191	1.85e-24	2.62e-23
43	SYNGR3	0.043998	0.272614	2.63136	3.52e-05	5.15e-05
44	LSM4	11.1185	34.1511	1.61897	5.69e-27	2.32e-25
45	KRT12	0.003057	0.802248	8.036	2.48e-06	3.98e-06
46	HOXC4	0.026094	0.179613	2.78312	3.44e-06	5.44e-06
47	MAML1	0.957041	2.14698	1.16566	4.24e-18	1.86e-17
48	TCFL5	1.21874	2.84397	1.22252	1.3e-21	9.68e-21
49	PITX1	0.019081	1.76008	6.52736	3.23e-15	1.04e-14
50	S100A1	0.351554	3.64733	3.37502	7.33e-12	1.77e-11
51	GPI	20.788	42.1997	1.02148	1.93e-16	7.08e-16
52	IL11	0.018755	0.489814	4.70687	7e-09	1.36e-08
53	NDUFA7	1.30598	2.68937	1.04214	1.96e-17	7.93e-17
54	RFC4	1.03367	5.60937	2.44007	4.41e-28	4e-26
55	ANGPT2	0.342389	1.13963	1.73486	2.11e-14	6.33e-14
56	CCT2	9.76797	21.4497	1.13483	2.06e-22	1.78e-21
57	PLOD3	7.49515	23.5893	1.6541	6.33e-27	2.53e-25
58	ABCB6	1.1518	2.36963	1.04077	1.25e-10	2.78e-10
59	CENPB	14.7667	30.5663	1.0496	1.59e-24	2.33e-23
60	ZNF239	0.15886	0.728641	2.19746	0.000452	0.000608
61	TDO2	85.2301	35.608	-1.25916	2.05e-15	6.67e-15
62	HAPLN1	0.002007	0.144406	6.16868	1.19e-07	2.1e-07
63	CYP1A2	162.061	24.7981	-2.70823	4.83e-24	6e-23
64	SPTAN1	6.36405	15.8776	1.31898	3.66e-25	6.58e-24
65	COPE	21.4908	49.7444	1.21081	2.45e-25	4.79e-24
66	ANXA11	7.94259	16.1327	1.02231	5.74e-19	2.78e-18
67	MAP1A	0.073033	0.416327	2.5111	3.3e-11	7.63e-11
68	ARFIP2	3.92205	8.1603	1.05702	3.19e-23	3.23e-22
69	PLG	396.39	178.506	-1.15095	1.74e-19	9.04e-19
70	TGFB2	0.242074	0.973947	2.0084	9.02e-05	0.000128
71	BTG3	2.51715	6.17366	1.29434	9.9e-17	3.72e-16
72	SMOX	1.57638	4.23768	1.42666	1.08e-07	1.92e-07
73	GSTA4	3.88266	12.8963	1.73184	2.91e-16	1.04e-15
74	ATP6AP1	10.9913	29.4246	1.42066	4.59e-28	4e-26
75	RUVBL2	9.66941	21.5972	1.15935	4.49e-25	7.85e-24
76	BPGM	2.31191	5.67858	1.29645	2.04e-24	2.83e-23
77	MYL4	0.062192	0.168074	1.43429	1.26e-12	3.24e-12
78	RGL2	3.14781	8.1393	1.37056	3.77e-21	2.5e-20
79	TRIM28	17.8636	47.3106	1.40515	3.7e-25	6.63e-24
80	MASP1	15.896	7.75589	-1.0353	8.75e-20	4.7e-19
81	CST1	0.050579	17.0952	8.40085	3.12e-08	5.73e-08
82	RALY	5.6262	15.0415	1.41872	6.59e-27	2.59e-25
83	DEGS1	7.60895	17.2709	1.18258	6.59e-18	2.84e-17
84	SYT5	0.007216	0.070323	3.28465	1.22e-08	2.31e-08
85	CKS2	7.34852	30.6906	2.06227	4.51e-22	3.64e-21
86	PVALB	1.04831	0.140464	-2.89979	8.21e-27	3.08e-25
87	RRP12	1.5228	3.83118	1.33107	1.35e-18	6.27e-18
88	MAP3K10	0.776422	2.00229	1.36674	8.81e-22	6.76e-21
89	CLIC5	0.09487	0.411256	2.11602	2.96e-08	5.45e-08
90	MBL2	53.5533	22.1774	-1.27189	7.42e-14	2.13e-13
91	SLC7A11	0.030108	0.889909	4.88543	1.65e-19	8.65e-19
92	ARNTL2	0.699533	1.59074	1.18524	9.94e-05	0.00014
93	METTL1	2.51142	5.68338	1.17825	4.5e-19	2.21e-18
94	ZNF467	1.24148	4.30213	1.79299	2.16e-10	4.71e-10
95	SLC8A2	0.00484	0.032956	2.76744	7.26e-06	1.12e-05
96	SUZ12	2.35313	4.78293	1.02331	5.91e-15	1.85e-14
97	TAF4	0.840581	1.79689	1.09604	4.57e-18	2e-17
98	MYBPC2	0.008646	0.091644	3.40598	0.000227	0.000312
99	SLC25A12	0.38251	1.01437	1.40701	1.99e-08	3.74e-08
100	DMTF1	0.820824	2.09597	1.35247	2.14e-18	9.63e-18
101	REEP2	0.02965	0.408604	3.78459	1.4e-18	6.46e-18
102	RPN2	61.4396	134.736	1.13289	3.35e-26	9.41e-25
103	SH2B2	0.422752	1.20613	1.5125	1.6e-15	5.27e-15
104	GLP1R	0.001108	0.214196	7.59428	1.45e-08	2.74e-08
105	CUL4B	3.76904	7.79702	1.04872	1.22e-20	7.49e-20
106	MREG	1.22004	2.48624	1.02703	4.49e-11	1.03e-10
107	CNTNAP1	0.161315	0.78921	2.29053	1.36e-13	3.81e-13
108	GLI1	0.075014	0.326734	2.12288	3.26e-10	6.97e-10
109	E2F3	1.05438	2.81884	1.41871	2.54e-13	6.92e-13
110	HDAC5	3.35432	7.82196	1.22151	1.08e-21	8.13e-21
111	TFCP2	2.47188	4.9483	1.00132	1.28e-17	5.32e-17
112	ITGA6	2.51107	10.4672	2.0595	1.59e-23	1.77e-22
113	RFX5	2.26907	7.97202	1.81285	2.23e-23	2.37e-22
114	ALCAM	7.32313	15.0334	1.03764	3.33e-14	9.86e-14
115	THBS3	1.21847	3.4671	1.50866	5.02e-22	4.03e-21
116	PPIH	3.64874	8.95727	1.29566	2.14e-22	1.82e-21
117	EN2	0.004033	0.105176	4.70469	0.000356	0.000483
118	STX4	4.69522	10.478	1.1581	3.26e-25	6.06e-24
119	MDM4	0.875462	2.41742	1.46535	4.19e-21	2.76e-20
120	APOD	0.331789	1.17676	1.82648	3.76e-05	5.48e-05
121	TGIF2	2.91477	6.02858	1.04844	1.64e-09	3.32e-09
122	NHLH1	0.014325	0.036428	1.34657	4.18e-05	6.08e-05
123	LLGL2	4.59656	10.7039	1.2195	9.64e-19	4.56e-18
124	FHL3	2.34218	6.30075	1.42767	7.69e-16	2.63e-15
125	TBXA2R	2.46967	1.09026	-1.17964	2.61e-20	1.53e-19
126	GNAO1	2.57583	0.834884	-1.62539	4.13e-17	1.62e-16
127	PIK3R3	0.702703	1.70745	1.28086	1.9e-18	8.59e-18
128	CDC123	8.93996	18.9611	1.0847	3.34e-25	6.14e-24
129	BCL7A	1.30374	2.73352	1.06811	5.76e-14	1.67e-13
130	SPINK1	22.1411	227.167	3.35896	5.2e-07	8.79e-07
131	PEX6	8.47706	18.4021	1.11824	5.16e-15	1.62e-14
132	EXTL1	0.007184	0.075028	3.38458	2e-13	5.53e-13
133	CCL25	0.159488	24.9444	7.28912	1.67e-10	3.69e-10
134	SLC5A2	0.026476	0.104908	1.98639	6.38e-10	1.33e-09
135	PCGF2	1.58064	4.89446	1.63064	2.94e-21	2.02e-20
136	RBCK1	10.9429	29.704	1.44066	2.63e-24	3.52e-23
137	TSPAN8	6.98756	37.3125	2.4168	5.31e-08	9.62e-08
138	ATP6V1B1	0.038594	0.254861	2.72325	2.15e-11	5.01e-11
139	RRS1	5.93221	16.9169	1.51182	2.91e-16	1.04e-15
140	APBB1	1.08462	2.53776	1.22637	5.76e-14	1.67e-13
141	PQBP1	13.7761	30.7523	1.15853	9.34e-24	1.08e-22
142	COL9A1	0.003815	0.097855	4.68078	1.08e-23	1.25e-22
143	SPOCK1	0.023216	0.834509	5.16774	7.46e-15	2.31e-14
144	CYP3A4	765.779	344.38	-1.15293	1.69e-15	5.58e-15
145	TRIM27	4.21451	9.53954	1.17855	2.3e-25	4.53e-24
146	HMMR	0.156032	2.49135	3.99702	4.54e-27	2e-25
147	MYO9B	2.82544	6.33922	1.16583	9.36e-23	8.67e-22
148	VAC14	2.618	5.49167	1.06878	2.58e-23	2.7e-22
149	CACNB1	0.05967	0.207284	1.79653	5.87e-14	1.7e-13
150	UCN	0.428253	1.60428	1.9054	8.59e-16	2.92e-15
151	CSF3	0.0673	0.012922	-2.38077	2.67e-07	4.62e-07
152	PPP2R5D	6.22759	14.2092	1.19008	1.69e-21	1.22e-20
153	MCM7	4.62004	20.7669	2.16831	1.39e-26	4.68e-25
154	GAS8	1.00251	2.31342	1.20641	8.8e-18	3.72e-17
155	TPD52L2	5.98575	16.5942	1.47107	6.71e-28	5.41e-26
156	CCDC130	2.44745	5.98102	1.28911	1.08e-24	1.66e-23
157	REG3A	0.118022	276.723	11.1952	3.83e-09	7.55e-09
158	SEMA3B	0.673746	3.04166	2.17458	6.74e-07	1.13e-06
159	SLC39A6	3.78392	8.03325	1.0861	3.47e-11	8e-11
160	MYBPC1	0.004185	0.102443	4.61339	1.32e-17	5.46e-17
161	KCNA5	0.068692	0.148518	1.11242	0.000642	0.000855
162	RAD54L	0.049851	0.899287	4.17308	1.82e-25	3.72e-24
163	HLTF	2.4966	5.96945	1.25763	1.87e-15	6.13e-15
164	TNNC1	0.198502	2.60576	3.71448	1.47e-08	2.77e-08
165	DRAP1	19.6546	44.0087	1.16292	4.14e-24	5.24e-23
166	NFKBIL1	5.96248	15.7263	1.39919	5.3e-25	9.02e-24
167	ACTN3	0.007429	0.033083	2.15477	0.000428	0.000576
168	EPHA2	15.0094	5.62655	-1.41554	2.54e-13	6.92e-13
169	PCSK2	0.027663	0.006136	-2.17246	3.73e-23	3.71e-22
170	GSN	7.90739	16.0539	1.02165	8.66e-10	1.79e-09
171	LAMC1	4.31562	18.7369	2.11824	1.87e-23	2.04e-22
172	ACTN2	0.052553	2.04042	5.27894	3.77e-09	7.44e-09
173	MRPL33	8.1851	17.3502	1.08388	6.3e-22	4.96e-21
174	MDK	3.97262	80.7214	4.34479	1e-24	1.55e-23
175	FASN	26.7646	84.1738	1.65305	1.74e-12	4.42e-12
176	ATP2A2	7.9829	16.4298	1.04133	2.33e-16	8.42e-16
177	SFXN3	1.43107	3.36389	1.23304	1.35e-06	2.21e-06
178	DCC	0.002432	0.066934	4.78253	0.00034	0.000462
179	GDI1	7.5769	17.2491	1.18684	2.72e-25	5.24e-24
180	MADCAM1	0.123108	0.262454	1.09214	5.93e-08	1.07e-07
181	TRIB2	2.18719	6.32044	1.53095	7.17e-09	1.39e-08
182	GRB7	1.67038	4.58898	1.458	2.48e-08	4.62e-08
183	NGFR	6.55945	2.59794	-1.33621	8.26e-18	3.5e-17
184	ARR3	0.022179	0.089394	2.01098	9.39e-15	2.88e-14
185	TACC3	0.672361	4.76434	2.82497	7.44e-26	1.8e-24
186	CIZ1	3.46043	8.96727	1.37372	2.63e-24	3.52e-23
187	CDH19	0.55365	0.230311	-1.26539	1.65e-17	6.77e-17
188	NFE2L3	0.60782	2.10856	1.79454	2.94e-10	6.32e-10
189	UPK2	0.012169	0.079732	2.71195	2.52e-08	4.68e-08
190	LAMA5	1.53257	5.2092	1.76511	7.85e-14	2.25e-13
191	ITGB1BP1	1.39157	4.05961	1.54463	1.28e-26	4.46e-25
192	FBP1	394.353	138.913	-1.5053	4.76e-21	3.09e-20
193	PLCL1	0.086887	0.205835	1.24427	2.74e-08	5.06e-08
194	MSMB	0.125098	1.15285	3.20406	9.23e-05	0.00013
195	FGFR4	15.4461	42.6725	1.46606	3.1e-18	1.37e-17
196	TRPC1	0.138664	0.409549	1.56244	9.57e-06	1.46e-05
197	VEGFB	12.0669	30.0895	1.31821	5.3e-05	7.64e-05
198	CTSA	18.8117	54.8199	1.54307	7.49e-25	1.21e-23
199	COIL	2.75852	5.78392	1.06815	4.85e-22	3.9e-21
200	PCSK5	0.289357	0.671632	1.21482	7.39e-08	1.33e-07
201	ELAVL2	0.002327	0.020404	3.13223	5.01e-13	1.33e-12
202	INPP5E	1.35349	3.22535	1.25277	1.93e-19	9.92e-19
203	FGFR3	6.413	17.5058	1.44876	3.35e-06	5.31e-06
204	CDC25C	0.050896	1.66088	5.02827	2.62e-28	3.79e-26
205	HIP1	2.20995	4.57434	1.04955	1.97e-12	4.97e-12
206	GUK1	19.8499	43.0514	1.11693	8.6e-22	6.61e-21
207	NRCAM	0.175545	1.48406	3.07964	0.000107	0.00015
208	ARL2	3.21136	10.1763	1.66396	2.72e-19	1.38e-18
209	SCAMP3	11.7929	44.8434	1.92698	3.71e-29	2.31e-26
210	NUDT2	7.28608	17.121	1.23256	4.35e-19	2.15e-18
211	HSPH1	2.87153	7.21862	1.3299	2.55e-19	1.3e-18
212	TUBG1	4.61101	15.7212	1.76956	2.51e-26	7.38e-25
213	AOC2	0.219991	0.495574	1.17166	1.73e-09	3.5e-09
214	CALU	9.63254	20.8028	1.11079	2.51e-14	7.48e-14
215	MAPT	0.042747	0.566576	3.72837	3.34e-25	6.14e-24
216	STIP1	8.39432	25.5146	1.60384	1.37e-26	4.65e-25
217	ITGB3BP	0.520378	1.52268	1.54899	2.88e-21	1.97e-20
218	SNTA1	5.61318	13.7923	1.29697	5.69e-16	1.98e-15
219	SPAG8	0.067217	0.182782	1.44323	7.24e-16	2.49e-15
220	FOXK2	1.59721	3.60045	1.17262	5.02e-19	2.45e-18
221	ABCA2	2.94961	5.98488	1.0208	1.32e-09	2.69e-09
222	KRT81	0.055696	0.385038	2.78935	4.69e-05	6.79e-05
223	ASPA	1.22229	0.511516	-1.25673	1.83e-17	7.47e-17
224	CLDN7	6.42955	18.9009	1.55566	1.15e-06	1.89e-06
225	EFNA1	46.4156	124.589	1.42449	2.68e-17	1.07e-16
226	S100A12	1.31808	0.257472	-2.35595	4.41e-17	1.72e-16
227	PLCB4	0.052124	0.196713	1.91609	4.58e-08	8.32e-08
228	ABCC1	0.707154	2.38037	1.75109	3.82e-06	6.03e-06
229	PSMD4	26.6639	87.1673	1.7089	2.02e-28	3.79e-26
230	PDE1C	0.008418	0.083177	3.30463	2.04e-17	8.25e-17
231	DUSP7	0.96541	2.15149	1.15612	1.84e-19	9.52e-19
232	LPL	0.14158	1.10297	2.9617	1.86e-21	1.32e-20
233	ALB	34010.4	14088.9	-1.27141	6.53e-21	4.17e-20
234	ESR1	2.14305	0.557843	-1.94173	1.04e-22	9.64e-22
235	CKS1B	2.90484	10.9375	1.91274	1.43e-27	9.41e-26
236	RCVRN	0.019043	0.007793	-1.28893	4.81e-13	1.28e-12
237	RAMP1	24.891	79.159	1.66913	4.82e-09	9.44e-09
238	GAB2	1.01155	2.55324	1.33575	6.51e-15	2.03e-14
239	BCAT1	0.130236	0.71781	2.46247	4.83e-17	1.87e-16
240	NMB	0.688986	4.97555	2.85231	1.27e-25	2.76e-24
241	FABP6	0.010374	0.443092	5.4166	4.64e-06	7.27e-06
242	DUSP9	0.19772	11.0089	5.79906	3.22e-23	3.26e-22
243	TRIM31	0.445326	3.16967	2.8314	3.18e-11	7.36e-11
244	PSMB4	53.7177	140.798	1.39016	2.52e-28	3.79e-26
245	SRPK3	0.031073	0.138912	2.16045	1.39e-10	3.07e-10
246	ALDH3A1	0.752937	44.08	5.87145	0.000343	0.000466
247	ATP6V1C1	4.1419	12.9955	1.64965	1e-24	1.55e-23
248	STAU2	1.74125	3.52002	1.01546	1.7e-18	7.75e-18
249	NOL4	0.161958	0.062084	-1.38333	1.75e-13	4.87e-13
250	GTF2E1	1.10688	2.63191	1.24961	1.85e-22	1.62e-21
251	MEIS2	0.685581	1.56487	1.19064	4.66e-07	7.91e-07
252	ATOX1	11.3165	26.424	1.22342	2.85e-16	1.02e-15
253	LMO3	0.01637	0.056886	1.79698	3.39e-05	4.98e-05
254	SHC3	0.023028	0.11442	2.31288	1.15e-11	2.75e-11
255	TYRO3	0.196677	1.06489	2.43681	9.42e-07	1.56e-06
256	CDKL1	0.040293	0.106768	1.40588	0.000496	0.000665
257	ATP7A	0.326355	0.658971	1.01377	2.02e-09	4.08e-09
258	SRC	1.47643	5.36864	1.86244	2.16e-10	4.71e-10
259	ARHGAP22	0.067661	0.279777	2.04789	3.95e-16	1.39e-15
260	CRHBP	20.1678	1.27747	-3.98069	4.23e-28	4e-26
261	MEOX1	0.056217	0.257078	2.19312	2.07e-06	3.34e-06
262	PPBP	0.592239	0.221078	-1.42162	1.8e-17	7.35e-17
263	TRIP13	0.095297	1.81397	4.25058	1.74e-28	3.79e-26
264	CCND2	0.553977	1.66393	1.5867	2.3e-08	4.29e-08
265	CDH13	0.109728	0.862278	2.97422	2.97e-28	3.79e-26
266	ZNF91	0.475292	1.0594	1.15637	1.76e-15	5.79e-15
267	VGLL4	0.921965	1.91792	1.05676	3.89e-08	7.1e-08
268	GIPC1	6.93014	18.1821	1.39156	5.59e-22	4.45e-21
269	PSMB9	6.92221	15.3058	1.14478	1.87e-07	3.27e-07
270	PFDN4	2.53286	6.32495	1.32029	1.75e-20	1.04e-19
271	KRT20	0.020677	4.26341	7.68786	1.81e-09	3.67e-09
272	NEDD8	7.67252	15.3518	1.00063	5.1e-25	8.71e-24
273	EMD	12.7689	25.9759	1.02454	2.49e-23	2.62e-22
274	SLC2A5	0.049302	1.52747	4.95335	2.44e-12	6.11e-12
275	ARPC1A	18.4505	42.8894	1.21696	2.48e-26	7.38e-25
276	NFKB2	6.04479	14.7822	1.29009	7.34e-18	3.14e-17
277	CSNK2B	10.2015	23.5002	1.2039	1.79e-21	1.29e-20
278	CCT4	19.3172	41.1374	1.09057	1.08e-23	1.25e-22
279	ARHGEF16	0.932347	2.94437	1.65902	1.22e-05	1.85e-05
280	SNCG	1.22444	21.6392	4.14345	1.76e-19	9.13e-19
281	DLGAP4	2.91132	7.00879	1.26749	8.6e-22	6.61e-21
282	CHRNB4	0.011458	0.056362	2.2984	5.53e-15	1.74e-14
283	NR4A2	4.9944	2.10619	-1.24568	1.64e-10	3.62e-10
284	TAGLN2	58.1118	166.697	1.52033	1.87e-20	1.11e-19
285	TTC1	11.2353	22.541	1.00452	1.39e-25	2.96e-24
286	ARHGEF17	0.89734	1.84756	1.0419	5.08e-05	7.33e-05
287	NDUFA1	72.0862	168.961	1.2289	2.75e-23	2.86e-22
288	KCNQ3	0.007314	0.053351	2.86674	1.64e-15	5.42e-15
289	PARP1	7.88801	20.1003	1.34949	6.82e-23	6.44e-22
290	TSC2	2.49592	5.60578	1.16734	4.51e-22	3.64e-21
291	CA4	0.042077	0.569383	3.7583	5.34e-07	9.03e-07
292	OXTR	0.145185	0.680815	2.22937	1.42e-07	2.5e-07
293	DGCR2	7.98615	17.7748	1.15426	1.1e-21	8.29e-21
294	POP1	0.434306	1.1294	1.37878	4.19e-24	5.29e-23
295	PKMYT1	0.091757	1.35313	3.88234	4.72e-28	4.03e-26
296	PRKDC	2.40359	6.86693	1.51447	2.87e-20	1.67e-19
297	NCOA6	1.49573	3.39855	1.18407	1.2e-18	5.59e-18
298	UPK1A	0.032874	0.414191	3.65526	4.11e-08	7.49e-08
299	MTMR3	0.187616	0.430824	1.19931	1.84e-16	6.74e-16
300	ATP9A	2.52333	6.0735	1.2672	3.84e-11	8.83e-11
301	NAT9	1.92425	7.00788	1.86468	9.24e-29	3.32e-26
302	SNRPF	5.95258	12.5404	1.075	1.41e-17	5.81e-17
303	SLC7A1	0.447873	1.43318	1.67806	2.47e-05	3.66e-05
304	SLC10A3	2.72924	6.1991	1.18356	2.34e-13	6.4e-13
305	PAFAH1B3	2.18346	13.9551	2.67611	2.23e-19	1.14e-18
306	BLVRA	3.27671	12.0796	1.88226	5.93e-14	1.71e-13
307	NEK2	0.113327	2.96638	4.71014	2.77e-27	1.43e-25
308	PBX2	4.73272	11.6883	1.30433	3.68e-21	2.45e-20
309	FAM50A	10.6524	34.5333	1.6968	9.82e-24	1.14e-22
310	GLUL	58.1799	366.945	2.65697	0.000191	0.000263
311	GLS	1.20176	4.16469	1.79306	3.87e-12	9.52e-12
312	MAPKAPK2	12.2665	28.5069	1.21659	8.53e-21	5.29e-20
313	DACH1	0.3704	0.099331	-1.89877	1.17e-23	1.33e-22
314	MKI67	0.159353	2.81375	4.1422	1.44e-26	4.83e-25
315	GYS1	1.95484	4.32724	1.1464	3.57e-18	1.57e-17
316	CPSF6	2.43659	5.72697	1.23291	4.07e-23	3.98e-22
317	FEN1	2.49431	12.698	2.34789	2.08e-28	3.79e-26
318	E2F1	0.445127	9.10147	4.35381	1.32e-27	8.98e-26
319	GRN	43.1945	99.8904	1.2095	9.8e-21	6.06e-20
320	NEB	0.064595	0.804231	3.63811	2.43e-12	6.09e-12
321	TSPYL2	1.79899	3.86137	1.10192	2.24e-10	4.88e-10
322	FBLN1	1.5845	7.66096	2.2735	1.3e-05	1.96e-05
323	HOMER3	1.0097	4.04066	2.00067	1.62e-14	4.88e-14
324	FCGR2A	1.09075	2.40462	1.14049	1.32e-05	2e-05
325	DKK3	1.85688	6.34734	1.77327	0.000102	0.000143
326	MT1F	89.0604	17.0529	-2.38476	3.39e-23	3.39e-22
327	SPINK5	0.028844	0.420183	3.86466	7.88e-17	2.99e-16
328	NDST2	0.144324	0.293774	1.0254	4.04e-21	2.67e-20
329	CDH8	0.000818	0.019148	4.54878	2.65e-16	9.52e-16
330	RTN2	0.741363	2.7929	1.91351	6.45e-11	1.46e-10
331	PAEP	0.009065	11.1086	10.2591	2.23e-11	5.19e-11
332	ENAH	1.1301	5.47943	2.27757	2.31e-23	2.45e-22
333	VGF	0.061917	0.426532	2.78425	5.53e-08	9.98e-08
334	EPHB2	0.110487	0.982702	3.15288	3.73e-08	6.82e-08
335	SSR4	20.0455	40.3465	1.00917	5.97e-15	1.87e-14
336	RFC3	0.922598	3.18598	1.78796	4.3e-22	3.48e-21
337	PTPRF	16.2583	32.6068	1.004	5.86e-12	1.43e-11
338	WFS1	2.97604	9.4406	1.66549	1.56e-26	5.11e-25
339	RHOC	17.9579	41.5039	1.20863	3.72e-19	1.86e-18
340	ALDH6A1	64.3841	28.4973	-1.17588	9.37e-20	5e-19
341	RAB6B	0.158027	0.752763	2.25203	1.26e-24	1.9e-23
342	PIGC	1.93838	6.44963	1.73436	3.05e-28	3.79e-26
343	MAZ	4.08435	11.3879	1.47933	7.22e-20	3.9e-19
344	KCNQ2	0.000924	0.005837	2.65948	0.000228	0.000312
345	IL12A	0.034802	0.129637	1.89721	5.26e-07	8.9e-07
346	TCF3	1.7925	6.0722	1.76025	8.37e-26	1.98e-24
347	CYP2C19	3.08534	0.382142	-3.01325	3.19e-17	1.26e-16
348	CCT5	7.95691	20.7849	1.38525	1.08e-23	1.25e-22
349	CD200	0.204828	1.16873	2.51246	6.38e-22	5.01e-21
350	SNRPC	23.412	67.2303	1.52186	1.62e-27	9.77e-26
351	STIL	0.079312	0.70514	3.15229	2.79e-26	8.04e-25
352	ADAR	16.4329	33.4808	1.02675	4.15e-18	1.82e-17
353	PSCA	0.0125	0.389566	4.96184	1.77e-12	4.5e-12
354	KIAA0232	2.70361	5.56256	1.04086	2.97e-18	1.31e-17
355	FLNA	8.04486	21.9046	1.44509	1.25e-05	1.89e-05
356	B3GNTL1	0.209013	0.906629	2.11692	9.19e-27	3.36e-25
357	DRD4	0.155276	1.07583	2.79255	1.06e-14	3.23e-14
358	BTBD3	1.3369	2.99333	1.16286	4.22e-12	1.04e-11
359	CHRND	0.0017	0.172467	6.66469	6.72e-09	1.3e-08
360	CTNNA2	0.01465	1.1187	6.25479	1.87e-06	3.02e-06
361	GNAT1	0.06166	0.258099	2.06551	3.64e-10	7.74e-10
362	MT1E	468.065	109.613	-2.09429	1.27e-22	1.15e-21
363	OGG1	1.01679	2.6767	1.39644	7.28e-24	8.7e-23
364	MPP3	0.093033	0.591675	2.66899	5.11e-15	1.61e-14
365	ASNS	0.500574	2.5703	2.36028	2.43e-09	4.85e-09
366	MCM6	1.49647	8.25813	2.46425	2.13e-25	4.23e-24
367	ARHGEF10	0.226532	0.474368	1.06629	0.000384	0.000519
368	AMPD3	0.254917	0.543059	1.09108	7.02e-05	9.99e-05
369	CHST2	0.454629	1.07558	1.24236	3.79e-07	6.48e-07
370	UBE2M	12.9385	31.2728	1.27324	2.35e-26	7.1e-25
371	ZNF43	0.126003	0.532729	2.07994	8.02e-08	1.44e-07
372	CD24	7.05938	47.1901	2.74087	1.14e-06	1.88e-06
373	NMU	0.016399	0.125722	2.9386	2.32e-05	3.45e-05
374	TRIM25	1.96687	5.5	1.48353	3.23e-21	2.19e-20
375	SLC4A3	0.062834	0.651202	3.37348	0.00058	0.000775
376	ROBO1	0.589047	6.82707	3.53481	7.16e-19	3.43e-18
377	RAE1	1.80729	4.19313	1.21419	9.65e-26	2.22e-24
378	TERT	0.001912	1.36934	9.48391	5.48e-26	1.39e-24
379	PCNA	14.1342	47.9025	1.76091	3.47e-25	6.3e-24
380	PDGFRL	0.159697	0.823099	2.36573	8.68e-16	2.94e-15
381	RGS5	3.58103	15.263	2.09159	1.51e-18	6.91e-18
382	SWAP70	1.57003	3.71907	1.24415	1.36e-16	5.08e-16
383	ABCC4	0.364837	1.80417	2.30601	1.11e-09	2.27e-09
384	HGFAC	62.9209	26.3707	-1.2546	1.4e-14	4.24e-14
385	RBM3	11.3118	34.1208	1.59282	6.73e-23	6.37e-22
386	NEK3	0.928419	2.18706	1.23615	8.15e-10	1.69e-09
387	ACSM3	8.26917	3.08038	-1.42463	3.51e-21	2.36e-20
388	ESPL1	0.303462	1.36959	2.17415	1.47e-14	4.44e-14
389	SLBP	6.95838	16.8863	1.27903	4.1e-25	7.23e-24
390	DGKZ	1.27401	3.21299	1.33454	1.11e-23	1.27e-22
391	PRCC	5.94909	17.9591	1.59397	1.27e-28	3.79e-26
392	GMDS	3.66598	7.7145	1.07337	3.91e-10	8.3e-10
393	DNAH3	0.002287	0.019692	3.10611	2.47e-07	4.29e-07
394	IL1RL1	0.961816	0.140926	-2.77083	2.86e-14	8.5e-14
395	RUVBL1	1.85552	4.52876	1.28729	6.88e-26	1.67e-24
396	CSRP2	1.73482	4.49812	1.37454	1.7e-07	2.99e-07
397	CACNA1D	0.209775	0.529217	1.33502	7.31e-05	0.000104
398	ANGPT1	0.156857	0.458629	1.54787	3.95e-08	7.2e-08
399	CSE1L	7.54191	18.6947	1.30963	9.04e-26	2.11e-24
400	GTF3C2	2.24369	5.01677	1.16088	7.28e-24	8.7e-23
401	SLC1A4	1.91272	5.00649	1.38818	6.03e-15	1.88e-14
402	TYMS	1.56186	8.89845	2.51029	1.44e-20	8.7e-20
403	DLX4	0.009183	0.104341	3.5062	2.48e-06	3.98e-06
404	MPHOSPH6	1.85158	3.76075	1.02226	5.65e-17	2.17e-16
405	E2F4	4.03554	9.3157	1.2069	1.27e-22	1.15e-21
406	INHA	0.034113	1.46051	5.42	4.72e-07	8e-07
407	PEA15	12.1632	43.3682	1.83411	3.57e-27	1.69e-25
408	PRIM1	0.936742	3.70668	1.9844	4.14e-21	2.73e-20
409	COL9A2	0.209556	1.2638	2.59236	2.31e-05	3.44e-05
410	PDGFB	1.44022	4.27301	1.56896	1.84e-18	8.35e-18
411	NUP62	3.34275	7.63314	1.19124	5.75e-20	3.17e-19
412	CKAP4	10.6776	34.7287	1.70155	3.27e-21	2.21e-20
413	PTPRN	0.001767	0.017181	3.28129	9.83e-11	2.2e-10
414	ATIC	7.75802	18.6946	1.26886	1.56e-23	1.73e-22
415	SNCAIP	0.115128	0.556	2.27185	5.41e-06	8.42e-06
416	IFRD1	1.38344	3.17578	1.19886	1.65e-17	6.77e-17
417	SOCS2	6.92017	2.34726	-1.55983	1.17e-16	4.38e-16
418	GNRH1	0.092361	0.30136	1.70613	1.05e-16	3.95e-16
419	STX10	7.65672	21.8224	1.51101	2.84e-27	1.46e-25
420	BMP8A	0.041032	0.140574	1.77651	4.31e-08	7.85e-08
421	AQP8	0.16547	3.24763	4.29475	6.46e-08	1.16e-07
422	ABCA4	0.088848	0.321946	1.85741	3.29e-10	7.01e-10
423	MPP2	0.030257	0.147934	2.28964	0.000571	0.000763
424	RXRB	5.16857	11.7008	1.17877	1.28e-25	2.76e-24
425	CRELD1	5.52818	11.135	1.01023	4.33e-23	4.21e-22
426	BTN3A1	2.52474	5.3788	1.09115	3.39e-11	7.81e-11
427	BSG	38.8006	120.901	1.63967	5.16e-26	1.34e-24
428	TARBP1	0.767492	4.28088	2.47968	3.52e-27	1.68e-25
429	MAST1	0.080869	0.340379	2.07349	1.14e-08	2.18e-08
430	SPARCL1	4.47645	45.5575	3.34726	5.59e-17	2.15e-16
431	POU3F2	0.002503	0.057446	4.52067	1.04e-10	2.33e-10
432	HPCA	0.006225	0.045082	2.85634	4.29e-07	7.3e-07
433	LNPEP	0.877153	1.76982	1.0127	8.78e-12	2.11e-11
434	CDYL	1.1706	2.56993	1.13448	4.35e-19	2.15e-18
435	MMP10	0.038538	0.911585	4.56404	1.31e-05	1.99e-05
436	STK25	4.2343	9.36939	1.14583	3.92e-26	1.07e-24
437	CBR3	0.238376	1.43238	2.5871	8.94e-16	3.02e-15
438	PDE6A	0.003914	0.018007	2.20178	1.9e-08	3.57e-08
439	HTR1B	0.005046	0.046984	3.219	4.41e-07	7.51e-07
440	GM2A	7.29584	16.3211	1.16159	2.41e-21	1.68e-20
441	ITGAE	0.435076	1.33781	1.62054	3.57e-17	1.4e-16
442	DUSP1	210.261	101.366	-1.05261	6.88e-14	1.98e-13
443	CENPI	0.037984	0.560945	3.8844	2.01e-26	6.24e-25
444	TSNAX	2.53544	5.47426	1.11043	1.29e-24	1.93e-23
445	CDKN2B	0.543072	2.13485	1.97492	4.38e-18	1.92e-17
446	MEOX2	0.108827	0.516922	2.2479	1.87e-11	4.38e-11
447	RPS21	104.358	298.973	1.51848	7.06e-20	3.82e-19
448	IL32	51.8295	127.997	1.30427	2.19e-07	3.81e-07
449	ENO1	103.343	231.56	1.16395	1.92e-12	4.85e-12
450	RPL9	53.7234	108.775	1.01773	1.66e-13	4.64e-13
451	TPM1	4.56244	10.0016	1.13236	7.63e-14	2.19e-13
452	GPR19	0.022854	0.208254	3.18782	2.04e-21	1.44e-20
453	LIG1	1.35355	4.84808	1.84066	9.54e-25	1.49e-23
454	PES1	8.1055	17.0224	1.07046	2.04e-21	1.44e-20
455	MTHFR	0.900435	2.00357	1.15388	1.64e-16	6.06e-16
456	TXN	102.344	262.081	1.35658	3.68e-17	1.45e-16
457	DGKD	0.771715	1.90513	1.30375	4.07e-19	2.02e-18
458	TH	0.103477	0.041963	-1.30212	7.05e-23	6.64e-22
459	COG2	0.724069	2.33383	1.6885	1.52e-28	3.79e-26
460	PFKP	0.971926	4.86038	2.32215	1.35e-06	2.21e-06
461	GSTZ1	11.8196	4.28754	-1.46296	2.84e-21	1.95e-20
462	WNT10B	0.039503	0.128301	1.69948	4.91e-05	7.09e-05
463	FUS	5.96531	15.3978	1.36806	3.83e-23	3.78e-22
464	ITGB5	12.3022	24.9239	1.01861	1.97e-15	6.43e-15
465	SCG2	0.007888	0.161707	4.35752	1.29e-14	3.92e-14
466	EXOSC2	1.89539	3.7909	1.00005	3.6e-20	2.05e-19
467	NTF3	1.41953	0.194418	-2.86819	1.89e-27	1.07e-25
468	GAS2L1	2.27395	4.9995	1.13658	3.13e-18	1.38e-17
469	HRAS	4.52107	13.5674	1.5854	7.59e-25	1.21e-23
470	CCNE1	0.131841	3.46601	4.7164	1.67e-26	5.38e-25
471	BCAS1	0.049498	0.453406	3.19536	5.52e-05	7.94e-05
472	GATAD1	3.07617	6.73756	1.13109	3.23e-21	2.19e-20
473	OGT	2.9054	7.52033	1.37206	5.94e-21	3.81e-20
474	LSM7	7.79239	18.5304	1.24975	8.05e-21	5.03e-20
475	BYSL	4.07508	9.21976	1.1779	1.45e-18	6.64e-18
476	PBXIP1	15.9358	33.0044	1.05038	1.89e-20	1.12e-19
477	TATDN2	1.40971	3.57288	1.34169	1.28e-25	2.76e-24
478	GAP43	0.011057	0.150101	3.76287	1.35e-09	2.74e-09
479	NUAK1	0.846002	2.52389	1.57692	2.94e-18	1.3e-17
480	FANCG	0.668718	3.0398	2.18451	8.95e-27	3.3e-25
481	LILRA2	0.463319	0.184707	-1.32677	4.37e-15	1.38e-14
482	CLEC4M	5.50931	0.149448	-5.20415	2.57e-30	1.06e-26
483	SNRPA1	2.46739	6.12172	1.31095	1.65e-23	1.83e-22
484	BATF	1.71808	5.00861	1.54361	0.000362	0.00049
485	FOXM1	0.191186	3.99544	4.38531	4.85e-27	2.09e-25
486	INTS3	1.72342	4.51641	1.3899	4.17e-17	1.63e-16
487	CETN2	7.02754	16.7074	1.2494	1.65e-24	2.39e-23
488	FGF13	0.05847	0.332095	2.50584	1.98e-09	3.99e-09
489	SYNGR4	0.036066	0.278987	2.9515	9.67e-12	2.32e-11
490	ELK4	2.14175	4.32998	1.01557	5e-14	1.46e-13
491	PON2	20.7885	46.3985	1.15829	2.85e-16	1.02e-15
492	TCAP	0.207589	1.19225	2.52188	2.37e-15	7.66e-15
493	ABL1	3.12681	6.74582	1.1093	1.31e-15	4.35e-15
494	CELSR2	0.436727	0.938604	1.10378	4.54e-07	7.72e-07
495	GRK6	2.41069	6.561	1.44447	7.3e-25	1.19e-23
496	NUP210	2.54646	7.57217	1.57221	1.59e-19	8.33e-19
497	CPD	5.46499	14.9767	1.45443	8.39e-17	3.17e-16
498	CGREF1	1.13402	6.63029	2.54762	8.72e-15	2.68e-14
499	CYP7A1	5.01915	28.0669	2.48335	0.000352	0.000477
500	SMARCE1	2.06543	4.14321	1.00431	1.19e-22	1.09e-21
501	LMNB1	1.78378	7.20804	2.01467	3.52e-15	1.13e-14
502	ADAM12	0.050646	0.391899	2.95197	6.36e-06	9.84e-06
503	JTB	59.6184	121.354	1.02539	3.31e-23	3.33e-22
504	CCDC22	4.10705	8.538	1.05579	3.79e-24	4.91e-23
505	RNPS1	3.28836	6.59233	1.00342	3.16e-21	2.15e-20
506	COL21A1	0.116809	0.533122	2.19031	6.19e-09	1.2e-08
507	CR1	0.217472	0.086332	-1.33286	3.83e-12	9.45e-12
508	LTB	2.75441	8.55917	1.63573	0.000297	0.000404
509	CD46	11.0898	24.1924	1.12532	1.83e-17	7.47e-17
510	RBM34	0.196002	0.472158	1.2684	3.2e-21	2.17e-20
511	HTR3A	0.006152	0.407324	6.04905	0.000548	0.000733
512	SEMA4F	0.218091	0.921004	2.07828	2.04e-13	5.63e-13
513	AP3B1	2.0667	4.9461	1.25896	2.8e-24	3.74e-23
514	HTATSF1	8.72047	17.6537	1.0175	3.01e-21	2.06e-20
515	CDKN2C	0.725424	5.87828	3.0185	3.01e-28	3.79e-26
516	POLR2G	8.5867	20.3655	1.24595	3.97e-26	1.07e-24
517	ACLY	5.90573	19.5796	1.72916	4.16e-25	7.3e-24
518	TK1	2.46854	20.4263	3.0487	5.3e-26	1.37e-24
519	NOTCH3	0.777744	5.34348	2.78041	5.89e-23	5.63e-22
520	ABCG1	1.2407	2.88857	1.2192	6.94e-05	9.9e-05
521	CCL13	0.096863	0.582398	2.58798	2.62e-06	4.2e-06
522	PIK3R2	0.082801	0.305292	1.88247	2.52e-19	1.28e-18
523	ABL2	0.647459	1.61779	1.32116	2.1e-20	1.24e-19
524	RNASEH2A	1.76204	10.4852	2.57304	7.48e-28	5.92e-26
525	POLD3	0.842582	2.0642	1.29269	2.33e-19	1.19e-18
526	EDIL3	0.115762	1.34732	3.54086	1.56e-22	1.39e-21
527	MARCKSL1	17.0626	43.4136	1.34731	1.46e-07	2.58e-07
528	NPR2	2.59786	5.96066	1.19815	0.000471	0.000633
529	EXOC7	2.05843	4.3006	1.06299	9.26e-20	4.95e-19
530	SECTM1	2.41908	6.00659	1.31209	9.9e-06	1.51e-05
531	SLC26A2	0.305765	1.16949	1.93539	1.87e-22	1.64e-21
532	PTPN7	0.392798	0.818563	1.0593	6.13e-05	8.77e-05
533	SYP	0.091164	0.489053	2.42346	3.99e-20	2.25e-19
534	IRF5	1.17104	2.77618	1.24531	4.35e-17	1.7e-16
535	AHSA1	12.2209	25.1152	1.03921	3.1e-24	4.1e-23
536	SLC6A14	0.00261	0.233139	6.48125	0.000519	0.000695
537	KLKB1	57.6342	27.419	-1.07175	5.73e-18	2.48e-17
538	EFNB3	0.553462	0.251804	-1.13618	6.51e-20	3.55e-19
539	MYT1	0.016477	0.069651	2.07967	5.99e-07	1.01e-06
540	PPIL2	2.36659	4.87397	1.04229	7.99e-20	4.3e-19
541	PPIC	8.58145	17.2199	1.00479	9.03e-16	3.05e-15
542	MIA	0.014401	0.07709	2.4204	7.07e-05	0.000101
543	MICB	0.463991	1.75029	1.91543	1.08e-15	3.63e-15
544	HTR1D	0.034856	1.1104	4.99353	1.69e-07	2.98e-07
545	PDCD6	3.13209	6.93446	1.14666	8.01e-28	6.23e-26
546	RALA	4.61292	9.41317	1.029	1.37e-23	1.55e-22
547	C9	390.11	88.4146	-2.14152	2.02e-23	2.18e-22
548	PTP4A3	1.16501	10.3004	3.14429	7.43e-23	6.98e-22
549	CDKN2A	0.162719	4.09759	4.65432	1.87e-25	3.8e-24
550	UNC13B	3.43397	8.26002	1.26627	1.27e-13	3.58e-13
551	GMPS	2.12571	5.12588	1.26985	3.78e-23	3.74e-22
552	FCN2	42.7175	2.02804	-4.39667	5.64e-29	3.07e-26
553	KCNN3	0.059855	0.263626	2.13894	8.05e-21	5.03e-20
554	BIRC5	0.250505	7.04958	4.81463	2.35e-28	3.79e-26
555	ACSL1	181.093	77.8892	-1.21723	8.8e-18	3.72e-17
556	PI3	1.10078	6.61596	2.58742	0.000522	0.0007
557	BCAT2	3.15189	8.31969	1.40031	2.26e-18	1.01e-17
558	REG1A	0.037248	66.1233	10.7938	2.49e-08	4.63e-08
559	TRAIP	0.110523	1.28116	3.53503	4.53e-28	4e-26
560	FXYD1	21.9865	8.87599	-1.30864	2.02e-16	7.35e-16
561	AZGP1	565.98	270.997	-1.06248	2.14e-18	9.63e-18
562	ZNF423	0.103734	0.212811	1.03668	0.000266	0.000363
563	CLCN2	0.532659	1.77549	1.73693	6.18e-24	7.54e-23
564	PDGFRB	2.87988	10.1956	1.82386	7.33e-17	2.79e-16
565	SMAD3	2.66589	5.6888	1.09351	8.62e-13	2.24e-12
566	DNASE1L2	0.046687	0.434238	3.2174	5.26e-18	2.29e-17
567	CYP2C9	287.583	118.382	-1.28053	2.02e-17	8.17e-17
568	TCF21	0.414143	0.196167	-1.07805	1.62e-16	6e-16
569	WNT2	0.350528	0.161404	-1.11885	3.7e-15	1.18e-14
570	KCNN4	0.198633	0.595531	1.58407	7.77e-06	1.19e-05
571	MEP1A	0.02275	3.49733	7.26425	1.2e-09	2.46e-09
572	VIPR1	3.06922	0.402004	-2.93259	3.31e-28	3.89e-26
573	TAF6	1.60118	5.03869	1.65391	9.02e-22	6.9e-21
574	CSTF2	1.49729	4.4862	1.58314	7.19e-24	8.64e-23
575	TSPO	16.6991	36.387	1.12365	7.1e-06	1.1e-05
576	TMPO	4.73383	9.56639	1.01497	4.59e-13	1.22e-12
577	CTTN	8.36284	20.4803	1.29217	2.55e-27	1.36e-25
578	NPEPPS	1.80364	3.7575	1.05886	2.07e-15	6.73e-15
579	AFP	1.07302	205.936	7.58438	2.4e-06	3.85e-06
580	SMC4	0.579282	2.4192	2.06219	1.55e-13	4.32e-13
581	SNPH	0.069732	0.268982	1.94761	3.8e-09	7.49e-09
582	MARK2	2.28985	4.62321	1.01364	8.93e-17	3.37e-16
583	SEMA3F	1.1713	4.4342	1.92057	8.94e-30	1.12e-26
584	TPX2	1.22327	9.21918	2.9139	1.93e-21	1.36e-20
585	TUSC2	5.53169	11.3843	1.04126	1.17e-24	1.77e-23
586	ENTPD6	4.89225	13.7728	1.49325	7.12e-25	1.16e-23
587	GLA	3.24193	11.3626	1.80936	1.2e-24	1.81e-23
588	RPL18	62.2547	131.549	1.07934	9.79e-15	3e-14
589	KMO	8.11238	3.33842	-1.28096	8.62e-18	3.65e-17
590	HSPA5	110.195	231.575	1.07142	1.04e-19	5.51e-19
591	HOXC6	0.003535	0.176303	5.64014	1.94e-10	4.26e-10
592	SNRPA	7.15349	19.1602	1.42139	6.68e-27	2.6e-25
593	NPC1	1.41126	3.74696	1.40873	1.77e-20	1.05e-19
594	TP53BP2	4.44085	9.88985	1.15511	4.76e-13	1.26e-12
595	MCAM	1.91384	8.0655	2.07529	8.3e-22	6.4e-21
596	ALDH2	154.926	71.3477	-1.11864	1.47e-22	1.31e-21
597	KIF2A	0.711982	1.74775	1.29559	2.58e-14	7.69e-14
598	CETP	12.7963	2.6997	-2.24486	2.59e-22	2.18e-21
599	MCM4	1.48391	7.59766	2.35615	7.59e-25	1.21e-23
600	ZNF76	1.92353	4.51138	1.22981	4.08e-26	1.1e-24
601	CST2	0.044116	0.639537	3.85766	3.34e-07	5.75e-07
602	CRYBA1	0.017516	0.043661	1.31765	1.74e-05	2.61e-05
603	IRF3	6.18564	15.8872	1.36087	9.34e-24	1.08e-22
604	NCBP2	4.06747	8.70611	1.0979	4.66e-23	4.51e-22
605	MKRN3	0.00487	0.137507	4.81932	3.02e-11	7.01e-11
606	PAK1	2.06328	4.95636	1.26434	2.19e-15	7.11e-15
607	DYNLL1	18.0639	44.0089	1.28469	7.78e-25	1.24e-23
608	FGD1	0.447091	1.89874	2.0864	8.33e-21	5.18e-20
609	TRIP10	2.18185	5.30983	1.28311	8.07e-15	2.49e-14
610	FAM53B	0.830742	2.52243	1.60234	5.02e-20	2.8e-19
611	NPC2	19.8097	40.9849	1.04889	1.89e-15	6.19e-15
612	TPD52	3.23895	6.88307	1.08753	4.15e-13	1.11e-12
613	DLX2	0.001707	0.077226	5.49986	4.97e-07	8.41e-07
614	LMNB2	1.30548	5.54705	2.08714	6.76e-25	1.12e-23
615	AFM	160.345	60.9671	-1.39507	1.17e-18	5.47e-18
616	SOX4	1.774	7.17303	2.01558	3.1e-07	5.33e-07
617	F13A1	0.4744	2.60382	2.45645	2.11e-07	3.67e-07
618	RPS19	71.7199	197.13	1.4587	4.25e-19	2.11e-18
619	PAGE4	0.031101	14.6551	8.88022	4.28e-07	7.3e-07
620	ADH1B	527.994	221.134	-1.2556	3.38e-17	1.34e-16
621	IHH	0.840443	3.26077	1.95599	1.24e-06	2.03e-06
622	TEAD4	0.934252	2.57761	1.46415	2.02e-07	3.54e-07
623	ADA	0.943393	2.67245	1.50223	1.19e-17	4.96e-17
624	S100A13	6.92204	14.4363	1.06044	4.62e-05	6.7e-05
625	HMGB2	4.13465	17.7916	2.10536	7.01e-24	8.48e-23
626	IRX5	0.040369	0.191081	2.24285	1.29e-10	2.86e-10
627	ZNF142	0.602987	1.75065	1.53769	8.62e-25	1.36e-23
628	CPSF4	1.97208	5.58061	1.5007	1.49e-27	9.41e-26
629	P2RY4	0.003364	0.06834	4.34433	1.26e-05	1.91e-05
630	ADH1A	388.21	164.851	-1.23568	5.65e-17	2.17e-16
631	SSR1	7.47329	16.3202	1.12684	7.75e-24	9.09e-23
632	TFPI2	2.18759	0.96573	-1.17965	4.26e-17	1.66e-16
633	XPO1	3.96235	8.56201	1.11159	4.9e-22	3.94e-21
634	DDIT4	14.4734	30.4161	1.07143	6.49e-05	9.27e-05
635	ACADSB	72.1887	32.7756	-1.13915	1.46e-18	6.71e-18
636	BDNF	0.014482	0.057163	1.98083	0.000379	0.000512
637	MS4A6A	8.01703	3.59351	-1.15767	1.1e-14	3.35e-14
638	TAP1	5.83215	17.0089	1.54419	6.51e-15	2.03e-14
639	PDLIM7	1.34693	5.17971	1.9432	1.99e-22	1.73e-21
640	DHX34	1.24394	4.38059	1.81621	1.49e-27	9.41e-26
641	SFRP1	1.04223	0.34551	-1.59287	6.14e-22	4.86e-21
642	NUP155	0.995982	2.67748	1.42669	4.81e-24	5.99e-23
643	PHLDA1	28.3525	7.93173	-1.83777	5.14e-16	1.79e-15
644	KCNJ2	0.198486	0.435469	1.13353	2.25e-07	3.91e-07
645	ZNF345	0.195697	0.418947	1.09815	3e-14	8.91e-14
646	PLP1	0.05437	0.023289	-1.22317	1.3e-20	7.94e-20
647	NR2C2	0.656027	1.52813	1.21994	2.68e-12	6.68e-12
648	ZNF117	0.216801	0.630762	1.54072	4.1e-11	9.42e-11
649	MAPK12	0.174319	1.20101	2.78445	9.53e-19	4.51e-18
650	WIPF2	2.06266	4.21033	1.02943	2.13e-19	1.09e-18
651	ATP2B4	3.01654	6.55852	1.12047	1.4e-08	2.64e-08
652	PPAT	0.86382	1.76565	1.0314	3.59e-13	9.67e-13
653	CAPN2	4.52056	12.0896	1.41919	3.6e-17	1.42e-16
654	LOXL2	0.579668	2.88874	2.31714	1.17e-24	1.77e-23
655	CD63	96.5024	205.421	1.08994	2.82e-19	1.42e-18
656	NME1	5.1252	17.6629	1.78504	4.09e-24	5.19e-23
657	RFX3	0.155775	0.328382	1.07591	4.88e-11	1.11e-10
658	FBL	17.7757	52.3198	1.55746	8.92e-23	8.31e-22
659	BARD1	0.172264	0.707963	2.03905	2.17e-17	8.73e-17
660	CLTCL1	0.421066	1.37973	1.71226	5.25e-19	2.55e-18
661	CACNA1C	0.048833	0.176691	1.8553	8.59e-11	1.93e-10
662	ALOX12	0.109011	0.275266	1.33635	1.04e-12	2.69e-12
663	MALL	0.058831	0.171278	1.5417	2.4e-05	3.56e-05
664	CASP2	0.781201	2.25746	1.53093	8.14e-21	5.08e-20
665	TOMM20	24.2241	59.98	1.30804	2.55e-25	4.96e-24
666	BMP4	0.775733	4.17019	2.42648	3.34e-08	6.12e-08
667	NQO1	1.45966	57.9538	5.31119	6.82e-16	2.35e-15
668	SLC22A5	0.373483	1.02677	1.459	1.7e-23	1.86e-22
669	MT2A	1393.41	352.697	-1.98211	7.45e-22	5.81e-21
670	ACE	0.280269	0.869131	1.63276	1.28e-15	4.27e-15
671	CIB2	0.292786	1.4596	2.31765	4.83e-10	1.02e-09
672	SYMPK	4.40777	9.2894	1.07553	7.46e-24	8.9e-23
673	PDK1	0.517167	1.11061	1.10265	3.65e-08	6.68e-08
674	SNAI2	1.69785	5.66573	1.73855	1e-06	1.66e-06
675	ACTA2	14.0125	33.3353	1.25033	4.1e-10	8.68e-10
676	BTN2A1	1.95031	4.242	1.12104	2.42e-16	8.76e-16
677	DBP	1.44081	3.31752	1.20322	2.04e-12	5.14e-12
678	ST14	4.87097	14.6011	1.5838	0.000609	0.000812
679	PTK2	2.18261	5.58232	1.35481	1.97e-23	2.14e-22
680	ITGB4	0.692499	3.58631	2.37262	1.85e-10	4.08e-10
681	FOSB	23.8384	3.71231	-2.6829	2.27e-22	1.93e-21
682	IBSP	0.002429	0.701716	8.17466	4.82e-11	1.1e-10
683	NOL7	9.87697	24.3368	1.301	1.02e-27	7.41e-26
684	RABIF	2.30535	6.66579	1.53179	3.31e-28	3.89e-26
685	HTATIP2	15.4939	35.4777	1.19522	5.47e-15	1.72e-14
686	CHRNA5	0.022653	0.135101	2.57626	4.39e-11	1.01e-10
687	BHMT	188.56	89.7137	-1.07162	2.19e-13	6.02e-13
688	SSR2	11.6603	41.8795	1.84464	8.87e-29	3.32e-26
689	G6PD	1.31171	13.5822	3.37218	6.03e-25	1.01e-23
690	F9	171.069	66.5389	-1.36231	7.14e-20	3.86e-19
691	PTOV1	9.97738	20.2438	1.02075	9.25e-23	8.59e-22
692	ERBB3	9.59049	26.0776	1.44314	1.65e-21	1.19e-20
693	PLAGL2	0.840198	1.98532	1.24057	4.07e-12	1e-11
694	ATXN2L	4.6787	11.4471	1.2908	1.36e-20	8.26e-20
695	THRA	1.32118	3.11684	1.23826	3.46e-16	1.23e-15
696	THOC1	0.940132	2.0347	1.11388	1.09e-20	6.7e-20
697	XRCC2	0.045143	0.577225	3.67654	2.24e-25	4.43e-24
698	EGF	0.005062	0.244473	5.59395	1.1e-05	1.67e-05
699	TBX2	0.723425	2.1087	1.54344	6.57e-14	1.89e-13
700	SERPINE1	129.223	45.0428	-1.52049	2.29e-11	5.32e-11
701	CXCL14	15.118	2.26107	-2.74119	1.09e-26	3.87e-25
702	GREB1	0.300429	1.31527	2.13027	8.75e-05	0.000124
703	DAXX	6.12384	14.8965	1.28246	1.47e-24	2.17e-23
704	RPLP0	127.199	293.005	1.20384	7.81e-20	4.21e-19
705	LAIR1	0.698072	1.49252	1.0963	5.79e-05	8.31e-05
706	TRAF2	2.17289	7.7042	1.82603	3.25e-27	1.57e-25
707	TFRC	3.67961	10.991	1.5787	1.93e-16	7.08e-16
708	PLA2G7	1.73344	4.02391	1.21496	0.000584	0.00078
709	TP73	0.030832	0.529801	4.10294	2.96e-23	3.03e-22
710	NR4A1	9.32936	3.26131	-1.51633	3.37e-14	9.95e-14
711	LTA	0.109635	0.26539	1.2754	1.78e-05	2.67e-05
712	LY6E	132.082	49.9572	-1.40267	3.07e-18	1.36e-17
713	MT1G	1204.51	315.605	-1.93225	3.78e-23	3.74e-22
714	PHF21A	0.679793	1.63079	1.26241	7.73e-19	3.69e-18
715	IMPDH1	1.35032	4.23378	1.64864	7.85e-07	1.31e-06
716	TNNI2	0.221163	1.96764	3.15328	1.57e-11	3.7e-11
717	CDC6	0.18576	2.92373	3.97629	4.6e-27	2e-25
718	CDKL5	0.229213	0.481422	1.07061	4.78e-07	8.11e-07
719	E2F5	0.26927	1.00469	1.89962	2.75e-19	1.39e-18
720	ARHGEF2	1.03555	3.44403	1.73371	1.18e-15	3.96e-15
721	DDX11	0.386605	1.54246	1.9963	1.31e-18	6.07e-18
722	DYNC1I1	0.063021	1.34949	4.42042	2.21e-10	4.81e-10
723	GABRQ	0.001689	0.071135	5.39673	1.56e-22	1.39e-21
724	HPX	1314.13	561.239	-1.22743	1.21e-21	9.08e-21
725	GNB5	1.29655	3.03338	1.22624	1.71e-13	4.76e-13
726	NASP	3.36715	7.99313	1.24723	9.58e-20	5.11e-19
727	COG5	0.851389	1.98922	1.22431	1.11e-17	4.67e-17
728	PSMC3IP	0.155709	0.810765	2.38044	2.17e-23	2.32e-22
729	GNAI1	3.58667	7.24653	1.01465	1.36e-08	2.57e-08
730	ACTA1	0.053393	0.224811	2.07399	7.24e-11	1.63e-10
731	FAP	0.04996	0.416902	3.06085	1.97e-12	4.97e-12
732	GNPDA1	2.73302	7.29277	1.41597	3.86e-20	2.18e-19
733	PPIB	80.7438	173.443	1.10303	2.53e-24	3.44e-23
734	TIMM17A	10.6332	21.9807	1.04766	1.27e-19	6.69e-19
735	CYCS	12.6231	25.3376	1.00522	1.71e-15	5.63e-15
736	MAP4K4	3.90028	9.45981	1.27823	3e-20	1.74e-19
737	CSNK1G2	5.42881	11.2552	1.05189	1.3e-21	9.68e-21
738	PHLDA2	3.48899	8.53261	1.29018	2.47e-05	3.66e-05
739	ORM1	6110.26	2473.74	-1.30454	3.46e-14	1.02e-13
740	GRIN1	0.00215	0.029834	3.79446	6.27e-08	1.13e-07
741	SLC2A1	0.680047	2.53401	1.89772	3.92e-05	5.71e-05
742	S100A10	25.4133	95.7894	1.91428	1.88e-18	8.52e-18
743	PGF	0.427305	1.53329	1.84329	3.66e-13	9.84e-13
744	CDK5R1	0.132233	0.531763	2.0077	1.57e-17	6.42e-17
745	MMRN1	1.33452	0.524905	-1.34619	3.57e-12	8.84e-12
746	HLA-DOB	0.407638	1.31838	1.6934	3.74e-05	5.46e-05
747	DNASE1L3	25.5616	4.74901	-2.42828	4.85e-25	8.31e-24
748	HP	3722	1270.45	-1.55074	6.6e-21	4.22e-20
749	DHODH	15.8054	6.79843	-1.21715	4.99e-16	1.74e-15
750	CIITA	0.380109	0.798406	1.07071	1.61e-05	2.41e-05
751	MYB	0.046398	0.13344	1.52406	7.29e-08	1.31e-07
752	PDZK1IP1	4.15843	45.0787	3.43834	5.88e-05	8.43e-05
753	IGSF3	0.240884	2.36929	3.29804	8.68e-16	2.94e-15
754	TOP2A	0.300627	7.85218	4.70705	1.85e-27	1.07e-25
755	PALLD	2.32752	5.79002	1.31478	7.88e-09	1.52e-08
756	MCC	2.65046	1.23985	-1.09608	8.09e-16	2.75e-15
757	COL17A1	0.024979	0.097982	1.9718	1.75e-06	2.83e-06
758	ITGAV	3.37171	9.07606	1.42859	7.54e-09	1.46e-08
759	RECQL	1.29924	2.74389	1.07855	1.25e-08	2.38e-08
760	STX16	3.55709	8.34605	1.23039	2.15e-24	2.97e-23
761	PDZK1	10.4815	27.7332	1.40376	2.74e-16	9.85e-16
762	CHN1	0.216213	0.785504	1.86116	2.09e-13	5.78e-13
763	MATN3	0.022366	1.43606	6.00468	6.75e-14	1.94e-13
764	CUL7	2.05204	7.27326	1.82554	6.77e-27	2.61e-25
765	ATP8A2	0.006046	0.10614	4.1338	3.44e-11	7.93e-11
766	PIR	4.2217	12.4832	1.56409	2.09e-15	6.78e-15
767	CBFA2T3	1.22926	0.501165	-1.29444	7.91e-18	3.37e-17
768	GPSM2	0.135734	0.715698	2.39857	1e-24	1.55e-23
769	GABRA3	0.002065	0.267677	7.01816	2.8e-06	4.47e-06
770	POLD1	1.18483	4.73007	1.99719	1.56e-26	5.11e-25
771	DNM1L	2.25303	4.94166	1.13313	3.29e-20	1.88e-19
772	RFC2	5.45975	12.2247	1.16289	2.5e-22	2.12e-21
773	HAX1	21.8868	48.5242	1.14864	1.97e-25	3.97e-24
774	MLH3	0.915805	2.05171	1.16372	5.48e-21	3.52e-20
775	MTR	1.27381	3.3632	1.40069	2.77e-16	9.94e-16
776	SLC4A2	6.49686	16.3535	1.33178	4.21e-19	2.09e-18
777	PTTG1	0.431971	9.12357	4.40059	1.45e-27	9.41e-26
778	ALPI	0.008911	4.61853	9.01757	4.57e-07	7.76e-07
779	GAD1	0.002933	0.132777	5.50036	4.82e-14	1.41e-13
780	GABBR2	0.022775	0.645022	4.82382	2.33e-08	4.34e-08
781	TP53I11	1.70364	4.36525	1.35744	2.21e-14	6.62e-14
782	ACVRL1	1.05007	2.62503	1.32184	2.58e-18	1.15e-17
783	PPARD	3.89903	8.03016	1.04231	1.51e-11	3.58e-11
784	TACC2	0.740494	1.86533	1.33287	6.9e-20	3.74e-19
785	SCN5A	0.003028	0.026658	3.13797	1.43e-05	2.15e-05
786	CYP19A1	0.001926	0.354051	7.5225	2.1e-10	4.58e-10
787	TNFSF9	0.133011	0.549739	2.0472	0.000332	0.000451
788	CD58	1.6362	4.3716	1.41782	8.95e-20	4.8e-19
789	ATF3	20.5744	9.02972	-1.1881	1.07e-11	2.55e-11
790	MMP14	5.2964	23.139	2.12724	7.85e-16	2.67e-15
791	TNNC2	0.168082	0.416687	1.3098	2.51e-07	4.35e-07
792	ALOX15	0.021905	0.096189	2.1346	8.16e-06	1.25e-05
793	NUP93	0.666684	1.74697	1.38978	3.7e-24	4.83e-23
794	RGS19	2.01904	4.37576	1.11587	5.15e-10	1.08e-09
795	TNFSF4	0.190816	1.02408	2.42407	1.01e-18	4.76e-18
796	COL4A2	6.01483	29.6543	2.30164	1.52e-21	1.11e-20
797	TXNRD1	6.76314	28.1066	2.05514	1.93e-17	7.86e-17
798	LEF1	0.118922	1.40951	3.56711	3.47e-17	1.37e-16
799	ARHGAP4	1.7596	5.63685	1.67964	1.27e-11	3.02e-11
800	TCF20	2.02901	4.42064	1.12348	3.42e-17	1.35e-16
801	GRIN2C	0.019748	0.070133	1.82835	6.12e-18	2.64e-17
802	MPZL1	3.4318	10.1903	1.57016	5.4e-22	4.3e-21
803	COL5A2	2.38905	7.44342	1.63953	4.06e-09	7.98e-09
804	MYCN	0.053057	1.10148	4.37577	4.27e-15	1.36e-14
805	PMVK	31.0781	74.8929	1.26893	1.54e-22	1.38e-21
806	SLCO2A1	0.707529	2.42229	1.77551	2.16e-07	3.77e-07
807	HMGA2	0.002169	0.256211	6.88396	0.000626	0.000834
808	CEP350	1.19774	2.64694	1.14402	1.9e-18	8.59e-18
809	MZF1	0.787504	1.78286	1.17883	3.68e-19	1.84e-18
810	SKIV2L	5.1979	11.539	1.15051	3.21e-25	6.01e-24
811	PIP5K1A	3.47426	7.24462	1.06021	1.21e-14	3.68e-14
812	TBC1D22A	3.11195	6.53354	1.07005	1.27e-21	9.49e-21
813	CCNE2	0.077764	0.570302	2.87455	1.61e-21	1.17e-20
814	GYS2	38.5894	12.5541	-1.62004	4.34e-21	2.85e-20
815	XRCC6	32.2508	64.5825	1.00181	9.42e-25	1.48e-23
816	MGP	5.17041	16.8004	1.70015	9.11e-05	0.000129
817	RHO	0.002185	0.051182	4.5502	5.17e-13	1.37e-12
818	SAC3D1	2.40801	9.13417	1.92343	6.95e-27	2.66e-25
819	SEC13	9.5986	19.4886	1.02174	4.24e-26	1.12e-24
820	TMEM106C	4.42913	19.8351	2.16296	4.19e-26	1.11e-24
821	TAF11	7.33063	16.8527	1.20097	2.44e-26	7.34e-25
822	PLK1	0.135939	2.75821	4.3427	1.55e-27	9.65e-26
823	MAGEC1	0.001632	1.1922	9.51278	1.09e-07	1.94e-07
824	PTPN14	0.169068	0.655378	1.95473	1.1e-13	3.12e-13
825	CABIN1	1.5299	4.01251	1.39107	3.22e-23	3.26e-22
826	PTPRR	0.012502	0.089834	2.8451	2.46e-09	4.91e-09
827	STXBP1	0.600961	1.45954	1.28017	2.11e-06	3.4e-06
828	IRAK1	7.95585	30.6644	1.94648	6.88e-26	1.67e-24
829	XRCC4	0.859018	1.935	1.17157	1.53e-18	6.98e-18
830	NSMAF	0.85046	1.94326	1.19216	5.05e-14	1.47e-13
831	TCF15	0.059227	0.435519	2.87842	5.55e-25	9.39e-24
832	ITGA9	3.13911	1.3562	-1.21078	1.1e-16	4.12e-16
833	RAD9A	1.04164	3.25048	1.64179	4.3e-27	1.93e-25
834	IL1R2	1.25429	3.29946	1.39536	3.45e-09	6.81e-09
835	SLC29A1	13.7252	36.7949	1.42268	1.18e-13	3.34e-13
836	CEL	0.033783	0.531242	3.97499	3.7e-16	1.31e-15
837	PRPF31	9.29589	20.0604	1.10969	3.66e-25	6.58e-24
838	C6	130.803	48.4024	-1.43425	1.38e-21	1.02e-20
839	TMED9	46.1176	104.534	1.18058	1.46e-25	3.09e-24
840	MMP9	1.38857	9.15354	2.72073	2.14e-08	4e-08
841	CTRC	0.00309	0.022365	2.85553	7.42e-08	1.33e-07
842	LOX	0.361599	1.83761	2.34537	9e-12	2.16e-11
843	CSNK1D	4.65216	10.151	1.12566	2.02e-23	2.18e-22
844	CALR	254.099	514.216	1.01699	1.05e-19	5.57e-19
845	PDIA2	0.015381	1.66448	6.75773	1.94e-14	5.83e-14
846	MATN1	0.007865	0.028007	1.83225	3.13e-07	5.39e-07
847	TROAP	0.083641	2.6034	4.96005	2.14e-28	3.79e-26
848	TRIP4	2.62512	5.28926	1.01068	4.3e-24	5.41e-23
849	EDNRA	0.458486	0.990257	1.11092	0.000584	0.00078
850	PRR3	0.984312	2.66568	1.43732	1.64e-25	3.41e-24
851	CD163	12.1626	4.82139	-1.33493	9.77e-13	2.53e-12
852	PACSIN2	8.8947	19.3306	1.11987	2.02e-16	7.35e-16
853	ENPP2	4.15292	9.06023	1.12542	9.16e-05	0.000129
854	ZNF623	1.03989	3.01499	1.53572	5.14e-23	4.94e-22
855	FCGR2B	1.75034	0.811006	-1.10985	1.3e-18	6.02e-18
856	ICAM5	0.017088	0.154259	3.17428	0.000517	0.000693
857	FAM20B	4.07021	10.0253	1.30047	1.2e-25	2.65e-24
858	USP14	4.26853	9.39579	1.13828	2.04e-23	2.2e-22
859	WSB2	6.54042	13.6592	1.06241	8.24e-21	5.13e-20
860	SQLE	4.76715	23.3326	2.29115	5.04e-18	2.2e-17
861	UCHL5	2.79624	5.83082	1.06021	3.21e-20	1.84e-19
862	PTK7	0.232897	1.83634	2.97907	1.99e-08	3.74e-08
863	DBN1	1.09047	6.15854	2.49764	1.73e-15	5.68e-15
864	PCDHB11	0.059331	0.280353	2.24039	1.54e-05	2.32e-05
865	POLR2F	0.004665	0.009968	1.09529	0.000318	0.000433
866	KIF14	0.047942	0.723198	3.91502	5.88e-26	1.47e-24
867	JAG1	1.7124	4.68252	1.45126	4.51e-07	7.67e-07
868	PLK4	0.093243	0.700481	2.90927	3.38e-25	6.19e-24
869	NONO	23.2902	51.4299	1.14289	2.66e-22	2.22e-21
870	HOXB7	0.218899	1.17099	2.41939	3.55e-09	7.02e-09
871	OCRL	1.95811	5.65422	1.52987	1.85e-24	2.62e-23
872	GJA5	0.550358	2.48261	2.17341	5.86e-16	2.03e-15
873	ATN1	5.84402	13.6475	1.22361	1.02e-18	4.79e-18
874	RAD52	0.537333	1.16662	1.11845	2.04e-16	7.42e-16
875	BUB1B	0.080062	1.62412	4.3424	2.75e-26	7.98e-25
876	ATP6V0B	18.4811	37.744	1.03019	1.14e-18	5.31e-18
877	STK39	0.470728	3.07631	2.70824	6.27e-14	1.81e-13
878	ZNF174	1.00761	2.54455	1.33648	1.01e-26	3.63e-25
879	ZMYM3	1.94197	4.66188	1.26339	3.56e-20	2.03e-19
880	MYO5A	0.383681	0.942205	1.29614	1.28e-09	2.61e-09
881	SAFB2	3.529	7.15372	1.01943	7.03e-25	1.15e-23
882	CXCL12	30.4835	7.35533	-2.05117	1.08e-24	1.66e-23
883	TUBB2A	13.8067	27.7431	1.00676	8.41e-07	1.4e-06
884	DAP3	10.1537	26.0549	1.35955	3.79e-28	4e-26
885	MSX1	0.179452	1.21814	2.76302	8.45e-24	9.87e-23
886	ANXA2	11.021	39.2908	1.83394	6.77e-19	3.25e-18
887	PRAF2	2.93199	6.87108	1.22866	1.43e-18	6.58e-18
888	ADRA2B	1.69381	0.543074	-1.64105	3e-20	1.74e-19
889	MTMR11	0.517497	2.97856	2.525	5.98e-16	2.07e-15
890	LBR	7.31859	16.3469	1.15938	2.6e-16	9.39e-16
891	NAP1L1	4.35896	10.7186	1.29806	1.69e-18	7.67e-18
892	TPM2	2.04475	12.2187	2.57909	1.48e-23	1.66e-22
893	CHML	0.391151	2.15998	2.46522	5.02e-19	2.45e-18
894	LCAT	68.1154	16.8234	-2.01752	2.17e-26	6.66e-25
895	TALDO1	32.7622	72.1012	1.13799	2.81e-18	1.25e-17
896	ST6GALNAC4	1.0118	3.18352	1.6537	3.8e-12	9.38e-12
897	LGALS4	44.1114	133.221	1.5946	0.000205	0.000283
898	CAV1	4.22235	8.7237	1.04689	3.25e-09	6.42e-09
899	TAOK2	2.14794	5.54403	1.36798	2.35e-26	7.1e-25
900	KCTD2	2.27062	5.03328	1.14841	4.05e-23	3.98e-22
901	CBX6	1.31766	3.0666	1.21866	0.000297	0.000404
902	SAMM50	4.09257	9.10474	1.15361	5.14e-23	4.94e-22
903	PDPK1	0.97098	1.99942	1.04207	2.73e-14	8.13e-14
904	LIMK1	0.740903	2.86305	1.95019	7.65e-19	3.65e-18
905	CYP17A1	0.764053	22.7908	4.89864	2.78e-05	4.1e-05
906	PCSK1	0.013674	2.30651	7.3981	4.22e-05	6.13e-05
907	LGALS3	10.9291	26.4071	1.27275	4.98e-06	7.78e-06
908	NNAT	0.055303	0.194526	1.81453	2.21e-07	3.84e-07
909	PKN1	7.78935	25.4021	1.70537	1.92e-20	1.14e-19
910	CPE	5.36314	21.1948	1.98256	3.68e-11	8.47e-11
911	LASP1	15.9637	37.1792	1.2197	9.47e-21	5.86e-20
912	NF2	1.55921	3.96433	1.34626	2.04e-24	2.83e-23
913	MCM5	1.97738	8.53782	2.11027	3.84e-24	4.96e-23
914	MLLT11	0.415562	1.68992	2.02382	6.63e-06	1.02e-05
915	CDC42EP4	6.30636	12.7572	1.01643	1.62e-16	6e-16
916	MDFI	0.184983	1.58397	3.09808	2.7e-12	6.74e-12
917	KCNC3	0.427186	1.06347	1.31584	9.45e-09	1.82e-08
918	SHOX2	0.006877	0.108051	3.97386	1.16e-13	3.27e-13
919	EHMT2	1.91356	7.71897	2.01215	4.23e-28	4e-26
920	COMMD4	4.49164	11.8539	1.40005	1.83e-26	5.77e-25
921	FRZB	0.835804	2.91003	1.7998	2.47e-10	5.35e-10
922	PTGS2	0.685695	0.20982	-1.70841	5.31e-17	2.04e-16
923	FZD2	0.171947	0.686692	1.9977	1.95e-05	2.91e-05
924	CYC1	42.946	103.953	1.27534	8.6e-23	8.03e-22
925	BAX	7.32162	21.101	1.52708	7.52e-23	7.05e-22
926	AKR1C3	17.683	83.414	2.23793	1.18e-23	1.35e-22
927	C8B	212.672	105.768	-1.00773	2.58e-19	1.31e-18
928	RRAGB	1.1993	2.58659	1.10885	2.49e-17	9.95e-17
929	SREBF2	9.44261	22.3902	1.24561	4.68e-17	1.81e-16
930	AKR1C1	27.5296	64.1935	1.22145	0.000384	0.000519
931	NUDT1	0.946982	5.22762	2.46475	1.83e-26	5.77e-25
932	ZNF7	0.556809	1.68011	1.5933	4.47e-28	4e-26
933	S100A4	9.69162	21.6053	1.15657	0.000223	0.000306
934	IL3RA	1.11034	3.93593	1.82569	3.14e-24	4.14e-23
935	LMNA	21.418	59.0095	1.46212	2.92e-23	3.01e-22
936	STC2	0.27725	1.96477	2.8251	1.14e-18	5.31e-18
937	BLM	0.064067	0.575544	3.16726	2.11e-22	1.81e-21
938	PLP2	7.16577	33.4213	2.22158	1.16e-13	3.28e-13
939	CD1D	5.08073	2.52613	-1.00811	3.35e-15	1.07e-14
940	MAPK3	3.65701	9.50819	1.37851	5.73e-26	1.44e-24
941	RRM2	0.469399	6.3783	3.76429	3.18e-26	9.05e-25
942	ISG20L2	2.85381	6.79038	1.2506	1.85e-24	2.62e-23
943	UCP3	0.063033	0.15887	1.33368	5.34e-14	1.56e-13
944	MYL6B	2.49839	7.65271	1.61497	1.27e-20	7.75e-20
945	BFSP2	0.010811	0.139284	3.6874	2.85e-12	7.09e-12
946	GIT1	1.82732	5.78852	1.66347	2.48e-27	1.34e-25
947	GLMN	0.527094	1.45558	1.46546	1.09e-25	2.42e-24
948	POLR2J	16.0701	32.7611	1.0276	2.75e-19	1.39e-18
949	SLC6A3	0.003172	0.138398	5.44731	0.000121	0.000168
950	TMSB10	277.865	1082.4	1.96178	5.91e-12	1.44e-11
951	GNB3	0.019759	0.059588	1.59249	5.84e-06	9.05e-06
952	FADS3	1.54318	3.84836	1.31834	5.62e-20	3.1e-19
953	MSH6	1.95629	4.1651	1.09023	5.56e-20	3.07e-19
954	COL15A1	0.178547	3.84237	4.42762	1.69e-28	3.79e-26
955	PSPH	1.98349	9.02537	2.18594	3.94e-24	5.04e-23
956	ASPH	3.24598	10.1506	1.64484	1.55e-12	3.96e-12
957	SLC1A3	0.376073	1.30782	1.79808	1.13e-11	2.7e-11
958	CYB5R1	6.89942	17.4215	1.33632	1.52e-25	3.17e-24
959	NEU1	7.53753	26.6668	1.82288	3.4e-28	3.9e-26
960	MYH3	0.1701	0.748689	2.13798	8.23e-05	0.000117
961	COX6B1	113.758	259.561	1.1901	6.13e-19	2.96e-18
962	SHBG	34.4455	14.1973	-1.2787	1.97e-14	5.93e-14
963	RCE1	1.73265	3.99878	1.20658	4.48e-20	2.51e-19
964	VAT1	16.3901	44.5876	1.44382	1.17e-17	4.91e-17
965	SKAP1	5.70345	2.84398	-1.00392	2.21e-15	7.17e-15
966	MICAL1	0.737736	2.36473	1.6805	6.82e-14	1.96e-13
967	STK3	0.813235	1.75256	1.10772	1.73e-20	1.03e-19
968	GRM4	0.000574	0.012454	4.44055	5.44e-07	9.19e-07
969	COMP	0.100397	1.18737	3.56399	2.43e-05	3.62e-05
970	THBS1	24.2153	11.9694	-1.01657	1.49e-09	3.03e-09
971	COX6C	29.3559	80.3521	1.45269	7.33e-21	4.63e-20
972	NCAPD2	1.11446	5.0772	2.18769	4.64e-24	5.8e-23
973	AP3M2	0.424592	1.31111	1.62664	1.67e-21	1.21e-20
974	LAMA4	0.50751	2.3304	2.19907	1.97e-25	3.97e-24
975	BBOX1	12.2886	5.50082	-1.1596	4.39e-13	1.17e-12
976	LTBP2	0.965348	3.62297	1.90805	6.44e-08	1.16e-07
977	DRP2	0.000711	0.022167	4.96196	8.98e-14	2.56e-13
978	IQCB1	1.19939	3.02013	1.33231	2.58e-19	1.31e-18
979	CBX1	3.60239	10.8135	1.58581	1.47e-24	2.17e-23
980	CLCN1	0.015492	0.101191	2.70745	1.1e-06	1.82e-06
981	MTMR2	0.825415	1.90237	1.20461	2.99e-11	6.93e-11
982	HEXB	14.8589	30.4863	1.03684	3.86e-21	2.56e-20
983	PIK3C2B	0.775023	2.38666	1.62268	2.26e-18	1.01e-17
984	PLXND1	3.20016	8.7289	1.44766	5.61e-18	2.43e-17
985	MAP2K6	0.479664	1.10668	1.20614	0.00015	0.000208
986	WASF1	1.16214	3.08367	1.40787	3e-12	7.46e-12
987	TESC	1.5084	15.8921	3.39722	1.06e-05	1.61e-05
988	BAP1	7.27858	15.1878	1.06118	1.68e-23	1.85e-22
989	CITED1	0.034111	0.150205	2.13862	2.91e-11	6.76e-11
990	SGSH	1.71196	3.74218	1.12823	4.76e-21	3.09e-20
991	MPV17	1.58516	4.80888	1.60108	4.79e-25	8.24e-24
992	DTNA	0.314807	1.48954	2.24233	9.06e-15	2.78e-14
993	HSD17B1	0.126975	0.380362	1.58283	3.6e-23	3.59e-22
994	RBM8A	6.98491	15.3666	1.13748	1.03e-25	2.35e-24
995	CEBPA	28.6667	70.4949	1.29814	2.3e-10	4.99e-10
996	HRH1	0.142274	0.349236	1.29553	2.92e-07	5.04e-07
997	PSIP1	2.44674	5.14387	1.072	2.83e-10	6.07e-10
998	LAMA3	0.296841	2.28749	2.946	2e-12	5.05e-12
999	RCN2	0.937424	2.60115	1.47238	3.46e-22	2.84e-21
1000	SHC1	12.2651	35.709	1.54173	5.37e-26	1.37e-24
1001	HYOU1	12.4821	29.09	1.22066	4.77e-15	1.51e-14
1002	NUP205	1.44345	3.64205	1.33522	5.02e-19	2.45e-18
1003	PSME3	6.09984	13.7166	1.16908	7.1e-24	8.56e-23
1004	CFP	6.31697	0.882625	-2.83936	1.56e-26	5.11e-25
1005	UBE2I	2.76292	5.78158	1.06527	1.87e-22	1.64e-21
1006	NAT2	25.5214	4.83393	-2.40044	1.2e-25	2.65e-24
1007	SLC39A7	25.4371	70.2357	1.46527	1.07e-25	2.41e-24
1008	SERPINH1	6.27925	22.4027	1.83501	1.75e-20	1.04e-19
1009	KCNN2	3.18181	0.445561	-2.83615	2.96e-23	3.03e-22
1010	ID1	45.5878	19.7505	-1.20676	1.65e-14	4.97e-14
1011	PSMD14	2.98111	6.87376	1.20525	1.99e-24	2.78e-23
1012	IL11RA	2.18557	4.44363	1.02373	3.34e-13	9.03e-13
1013	IGHMBP2	1.25215	3.19961	1.35349	7.91e-22	6.15e-21
1014	ST6GALNAC2	0.190486	0.632861	1.7322	4.05e-05	5.89e-05
1015	PYGB	4.35291	18.8216	2.11234	8.7e-26	2.04e-24
1016	PODXL	1.27551	6.04925	2.24568	1.93e-21	1.36e-20
1017	FCAR	0.102211	0.040599	-1.33201	3.34e-11	7.71e-11
1018	POLR2L	45.7743	93.9707	1.03767	3.18e-19	1.6e-18
1019	UCHL1	0.161748	7.41082	5.51781	8.24e-08	1.47e-07
1020	RAN	12.7952	29.5805	1.20904	1.83e-22	1.61e-21
1021	RBBP4	3.97496	8.43817	1.08599	1.98e-18	8.95e-18
1022	SLC30A3	0.007713	0.40478	5.71363	3.3e-14	9.77e-14
1023	INPPL1	4.00732	9.91728	1.30731	4.82e-21	3.13e-20
1024	CKAP5	3.57558	7.86395	1.13708	3.36e-20	1.92e-19
1025	FZD6	0.92328	2.94155	1.67174	7.54e-10	1.56e-09
1026	EGR3	0.732134	0.262271	-1.48105	3.08e-13	8.33e-13
1027	LAS1L	3.63736	7.8107	1.10256	6.09e-27	2.45e-25
1028	NETO2	0.058873	0.450838	2.93694	7.75e-24	9.09e-23
1029	NDST1	5.00291	13.1824	1.39777	1.44e-20	8.7e-20
1030	RBM39	6.87428	13.9601	1.02202	1.94e-22	1.69e-21
1031	SEC61A1	39.5484	82.6486	1.06337	1.38e-22	1.24e-21
1032	SPA17	0.224894	0.622352	1.46849	7.35e-14	2.11e-13
1033	ZWINT	0.862961	7.93388	3.20066	6.28e-26	1.55e-24
1034	NINJ2	1.69277	4.18489	1.3058	3.2e-06	5.08e-06
1035	DCK	1.43644	3.64893	1.34498	1.32e-15	4.39e-15
1036	KCNJ5	0.156276	0.974231	2.64017	1.42e-17	5.87e-17
1037	TNFRSF9	0.083157	0.490483	2.5603	0.000211	0.00029
1038	CHGA	0.007962	2.1253	8.06041	7.34e-13	1.92e-12
1039	ACTG2	0.298127	1.733	2.53927	1.82e-17	7.4e-17
1040	TBCC	4.23504	11.125	1.39335	1.42e-25	3.03e-24
1041	ALDH3B1	1.04183	2.51889	1.27366	1.4e-06	2.29e-06
1042	SLC6A9	0.16276	1.14613	2.81596	4.04e-15	1.28e-14
1043	CKM	0.019813	0.098969	2.32054	1.98e-05	2.95e-05
1044	NISCH	2.80956	6.24724	1.15287	1.27e-25	2.76e-24
1045	SOX11	0.001331	0.032007	4.58798	1.13e-08	2.16e-08
1046	ZFP36	164.714	57.4198	-1.52034	8e-18	3.4e-17
1047	STX1A	0.139939	0.691773	2.3055	2.1e-25	4.2e-24
1048	CSNK1E	2.92504	7.55529	1.36903	8.2e-22	6.34e-21
1049	CSTB	22.412	58.8285	1.39225	1.45e-21	1.06e-20
1050	GBP2	3.80235	14.7703	1.95774	9.02e-19	4.28e-18
1051	ILF2	18.2495	56.91	1.64082	1.08e-27	7.7e-26
1052	BCHE	32.0932	13.7703	-1.22071	5.74e-16	1.99e-15
1053	TOPBP1	1.27896	3.61772	1.50011	5.37e-20	2.98e-19
1054	RASSF7	9.11399	23.0476	1.33846	4.03e-16	1.42e-15
1055	LZTR1	2.61865	5.82769	1.1541	1.48e-25	3.1e-24
1056	ARFRP1	2.46088	5.85067	1.24943	7.78e-25	1.24e-23
1057	NKTR	0.787398	1.8341	1.21991	9.43e-13	2.45e-12
1058	MEP1B	0.558456	0.218087	-1.35654	9.43e-15	2.89e-14
1059	RPE65	0.001811	0.00926	2.35386	1.08e-06	1.78e-06
1060	EVX1	0.000442	0.165349	8.5484	7.02e-16	2.42e-15
1061	CCNF	0.195257	1.489	2.9309	1.57e-27	9.65e-26
1062	BMP7	0.011719	0.312508	4.73698	0.00017	0.000236
1063	TPH1	0.011207	0.069008	2.62236	6.41e-10	1.33e-09
1064	NRGN	1.18203	2.56445	1.11738	1.77e-07	3.11e-07
1065	FLNC	0.171866	2.77277	4.01197	0.00021	0.000289
1066	SUB1	6.4097	15.975	1.31749	1.8e-26	5.77e-25
1067	CASP3	4.18601	8.44081	1.01181	1.98e-17	8.01e-17
1068	ANP32E	6.82605	13.9295	1.02902	2.06e-16	7.49e-16
1069	CPSF1	5.27087	14.7932	1.48882	5.96e-26	1.48e-24
1070	CHST1	0.312752	1.36629	2.12718	5.48e-10	1.15e-09
1071	SUPT5H	6.67022	14.0448	1.07423	6.42e-27	2.54e-25
1072	OXCT1	0.275235	1.49392	2.44037	0.000229	0.000314
1073	AKR1D1	49.2878	19.9228	-1.30681	8.77e-16	2.96e-15
1074	VASH1	0.775392	1.60048	1.04551	2.47e-08	4.59e-08
1075	COL1A1	8.83045	50.3714	2.51205	6.53e-07	1.1e-06
1076	SIX1	0.004758	0.241014	5.66253	4.08e-23	3.98e-22
1077	NUSAP1	1.07687	8.72861	3.0189	6.03e-25	1.01e-23
1078	S100P	0.590036	51.5728	6.44966	1.13e-07	2.01e-07
1079	MED12	1.57776	3.92202	1.31372	2.94e-18	1.3e-17
1080	MAP2	0.462856	2.03143	2.13386	6.3e-10	1.31e-09
1081	TP53BP1	0.389853	0.900511	1.20781	2.57e-10	5.56e-10
1082	PAK4	2.83753	6.25275	1.13985	1.88e-18	8.52e-18
1083	SYNJ2	1.00822	2.33407	1.21104	8.08e-10	1.67e-09
1084	ESM1	0.142624	4.31407	4.91876	2.23e-27	1.23e-25
1085	PPP2R5B	1.96264	4.05668	1.04751	1.82e-21	1.3e-20
1086	LYPD3	0.169589	0.523308	1.62562	4.75e-09	9.3e-09
1087	DNAJB2	6.6438	14.8325	1.15868	8.45e-24	9.87e-23
1088	ZC3H3	2.82754	9.72028	1.78145	2.51e-26	7.38e-25
1089	KHDRBS3	0.794487	1.7309	1.12343	6.02e-10	1.26e-09
1090	PTPRM	1.67247	3.61194	1.11079	5.47e-06	8.51e-06
1091	PTHLH	0.181259	1.26464	2.8026	2.49e-05	3.7e-05
1092	STX3	1.84892	3.92185	1.08485	2.65e-07	4.58e-07
1093	ETS2	74.4421	35.7589	-1.05782	5.52e-16	1.92e-15
1094	S100A3	0.11162	0.652697	2.54782	1.34e-17	5.57e-17
1095	MAP1B	0.372091	1.26977	1.77084	1.65e-13	4.6e-13
1096	CTSK	2.09506	14.5602	2.79696	9.3e-07	1.54e-06
1097	VWF	1.87895	7.78454	2.05069	2.34e-17	9.36e-17
1098	IMPDH2	12.9192	36.5296	1.49954	3.89e-24	5.01e-23
1099	PML	1.50235	3.13655	1.06196	9.29e-18	3.92e-17
1100	CCNA2	0.282182	5.21444	4.20782	3.92e-27	1.8e-25
1101	TKT	7.52599	33.3148	2.14621	5.82e-20	3.2e-19
1102	GGH	22.5793	64.713	1.51905	2.74e-10	5.9e-10
1103	FPR1	2.15173	0.952986	-1.17497	2.27e-12	5.68e-12
1104	TRIB1	57.0354	21.8667	-1.38312	1.84e-19	9.52e-19
1105	TBCB	4.94715	12.1609	1.29758	2.56e-22	2.16e-21
1106	PRPF3	2.06021	6.60536	1.68085	8.37e-27	3.12e-25
1107	PIAS3	0.789373	2.64158	1.74262	9.92e-22	7.52e-21
1108	DBF4	0.432427	1.34409	1.6361	2.71e-21	1.87e-20
1109	RUSC1	1.0184	4.36152	2.09853	1.28e-26	4.46e-25
1110	PRMT1	5.83285	13.5348	1.2144	1.04e-21	7.88e-21
1111	TOP3B	0.017026	0.052383	1.62137	1.29e-13	3.63e-13
1112	IL17B	0.0053	0.057917	3.44987	1.86e-12	4.72e-12
1113	ARG2	0.495924	2.01079	2.01957	7.62e-05	0.000108
1114	RELB	3.75792	8.46013	1.17075	1.19e-11	2.84e-11
1115	NCOR2	2.59888	6.15478	1.24382	1.06e-19	5.62e-19
1116	CLSTN1	4.30199	11.0935	1.36664	6.56e-09	1.27e-08
1117	VSIG4	9.35012	4.07686	-1.19752	2.49e-13	6.82e-13
1118	TNNI3	0.014946	0.254667	4.09079	0.000122	0.000171
1119	ARID3A	0.294382	2.81373	3.25672	2.49e-18	1.11e-17
1120	TNR	0.114454	0.05455	-1.06911	3.79e-13	1.02e-12
1121	AMHR2	0.175741	0.040109	-2.13146	1.28e-25	2.76e-24
1122	ADAMDEC1	0.194119	0.847931	2.12701	3.13e-07	5.39e-07
1123	SPP1	10.4824	336.86	5.00611	2.72e-07	4.7e-07
1124	P2RX4	1.52132	3.65078	1.26288	5.2e-14	1.52e-13
1125	SEC61G	13.0598	30.6115	1.22894	1.45e-21	1.06e-20
1126	KLHL21	2.56096	6.64347	1.37525	1.55e-15	5.12e-15
1127	MMP12	0.059177	1.80237	4.92872	7.18e-10	1.49e-09
1128	CAMK2G	1.38271	3.21962	1.2194	1.02e-22	9.43e-22
1129	MAGEA1	0.005516	5.60733	9.98947	1.26e-13	3.55e-13
1130	DPH2	2.71259	7.39142	1.44618	4.66e-25	8.09e-24
1131	ETV4	0.534296	6.48919	3.60233	2.2e-09	4.42e-09
1132	FUT1	0.258433	0.829111	1.68177	5.48e-10	1.15e-09
1133	CPNE1	8.75423	22.1309	1.33801	2.07e-20	1.22e-19
1134	RET	0.784301	0.272571	-1.52478	2.42e-15	7.81e-15
1135	SLC45A2	0.069364	0.383419	2.46666	8.1e-05	0.000115
1136	SVIL	1.60898	3.65038	1.1819	5.85e-11	1.33e-10
1137	TCEAL1	3.85559	7.93682	1.04161	4.67e-13	1.25e-12
1138	HLA-G	1.26228	2.82808	1.16379	1.18e-07	2.09e-07
1139	MID1	0.755145	1.81135	1.26224	1.63e-10	3.6e-10
1140	GPD2	0.76499	1.77479	1.21413	1.94e-12	4.89e-12
1141	ITPKA	0.460225	4.39351	3.25496	5.55e-18	2.41e-17
1142	AANAT	0.010543	0.053242	2.33623	3.58e-10	7.62e-10
1143	BLMH	2.15052	5.16601	1.26436	5.6e-06	8.71e-06
1144	C1orf61	0.004707	0.059682	3.66433	2.08e-10	4.54e-10
1145	PGK1	25.6127	52.1395	1.02551	2.21e-14	6.62e-14
1146	CYP27B1	0.075396	0.366021	2.27937	3.87e-16	1.37e-15
1147	RNF24	0.345538	1.15263	1.73801	1.02e-18	4.79e-18
1148	SNRPD2	24.4764	78.2308	1.67635	6.68e-25	1.11e-23
1149	PPM1F	0.932359	2.87085	1.62252	1.33e-26	4.6e-25
1150	KIAA0513	0.356366	0.869021	1.28603	5.16e-15	1.62e-14
1151	ELAVL3	0.001925	0.010472	2.44355	3.56e-10	7.57e-10
1152	MVD	5.11648	14.6312	1.51583	7.26e-18	3.11e-17
1153	DHX9	8.66952	17.497	1.01308	1.08e-17	4.53e-17
1154	SLC35B1	6.20995	12.5233	1.01196	1.35e-26	4.63e-25
1155	HGF	2.77515	1.06262	-1.38493	3.52e-20	2.01e-19
1156	PKP4	3.00582	6.17266	1.03813	3.85e-19	1.92e-18
1157	HSPA1L	0.341739	0.70484	1.0444	1.89e-13	5.24e-13
1158	YWHAZ	15.6587	38.8596	1.31131	1.22e-16	4.55e-16
1159	QPCT	0.380154	1.55687	2.03399	3.43e-05	5.03e-05
1160	KIAA0100	2.71088	7.92705	1.54803	1.43e-22	1.28e-21
1161	MAPK7	0.853585	1.71958	1.01045	2.03e-15	6.61e-15
1162	SFI1	0.340828	1.31679	1.94991	3.86e-22	3.14e-21
1163	CCNB2	0.180669	4.06973	4.49351	9.55e-28	7.14e-26
1164	TYK2	4.67596	9.53731	1.02832	2.85e-23	2.96e-22
1165	MFGE8	1.11166	4.09078	1.87966	1.72e-17	7.04e-17
1166	GPR176	0.565127	1.33152	1.23643	2.72e-09	5.41e-09
1167	PPARG	2.18644	5.05185	1.20823	6.56e-11	1.49e-10
1168	SMG7	4.09057	9.36399	1.19482	1.97e-24	2.76e-23
1169	SRD5A2	11.3598	4.20509	-1.43373	6.08e-17	2.33e-16
1170	SRPK1	2.56959	6.08507	1.24373	6.48e-19	3.12e-18
1171	NENF	23.1358	57.8546	1.32231	5.37e-20	2.98e-19
1172	KISS1	0.618035	3.13862	2.34437	1.14e-13	3.23e-13
1173	COL6A3	1.45623	4.53883	1.64009	0.000103	0.000145
1174	CACNB3	0.131593	0.477051	1.85806	2.42e-15	7.81e-15
1175	TLX1	0.098172	1.09427	3.47851	4.74e-16	1.66e-15
1176	BIRC7	0.068832	0.591681	3.10367	0.000356	0.000483
1177	CLN3	2.44659	7.97302	1.70435	7.73e-27	2.93e-25
1178	SMTN	1.39062	2.97841	1.09882	3.02e-13	8.19e-13
1179	FOXD1	0.005684	0.105485	4.21394	0.000109	0.000153
1180	SFRP4	0.132006	1.59038	3.5907	3.73e-14	1.1e-13
1181	CDX1	0.041388	0.197395	2.2538	1.68e-11	3.95e-11
1182	SNAPC2	2.57553	5.78869	1.16837	1.52e-23	1.69e-22
1183	MPPED2	0.041216	0.172708	2.06705	5.9e-07	9.93e-07
1184	RBM15B	3.3709	6.80487	1.01343	6.26e-23	5.96e-22
1185	NRAS	5.76946	11.9025	1.04476	7.64e-17	2.9e-16
1186	ANXA5	28.4599	59.5752	1.06578	6.91e-09	1.34e-08
1187	PPM1G	9.94462	23.7214	1.2542	3.04e-27	1.5e-25
1188	BTN2A2	0.703647	1.81533	1.36731	6.08e-17	2.33e-16
1189	SLC25A6	53.0046	116.162	1.13195	2.29e-17	9.18e-17
1190	NRF1	1.26001	2.55502	1.0199	3.77e-22	3.07e-21
1191	TAF1A	0.295417	0.927113	1.64999	6e-19	2.9e-18
1192	HSF1	6.46639	17.7451	1.45639	3.17e-25	5.96e-24
1193	NBL1	0.602034	2.23192	1.89037	6.36e-06	9.84e-06
1194	CD70	0.060037	0.321407	2.42048	1.61e-05	2.41e-05
1195	CSNK2A1	4.61044	9.42948	1.03227	1.59e-20	9.57e-20
1196	POU2F1	0.502764	1.07292	1.09359	6.13e-19	2.96e-18
1197	ATP1B3	4.18776	12.2764	1.55164	1.73e-13	4.8e-13
1198	STC1	1.0407	3.41064	1.71248	5.21e-13	1.38e-12
1199	CCNB1	0.577324	9.41316	4.02723	2.73e-28	3.79e-26
1200	APC2	0.07375	0.244274	1.72778	1.02e-18	4.79e-18
1201	ZBTB17	2.11437	4.38108	1.05106	7.65e-24	9.03e-23
1202	GRPR	0.023251	0.569674	4.61478	1.04e-09	2.14e-09
1203	EFNA3	0.247446	1.70368	2.78347	3.03e-22	2.52e-21
1204	NOL3	2.54675	7.25201	1.50972	1.76e-13	4.89e-13
1205	TCIRG1	8.09384	20.6094	1.34841	3.06e-16	1.09e-15
1206	PIGF	0.822928	1.66625	1.01777	1.19e-21	8.88e-21
1207	CASP8	1.37688	2.83142	1.04012	1.52e-15	5.02e-15
1208	HSF4	0.461793	2.49544	2.43398	1.61e-24	2.35e-23
1209	LIFR	4.36434	0.958637	-2.18671	4.79e-25	8.24e-24
1210	KLHDC3	28.1856	60.4447	1.10066	6.85e-22	5.37e-21
1211	VAMP1	0.535102	1.70731	1.67384	6.74e-20	3.66e-19
1212	DVL3	4.18224	10.7991	1.36857	2.63e-24	3.52e-23
1213	GPD1L	0.656859	1.9024	1.53417	5.88e-09	1.15e-08
1214	C1R	419.04	178.767	-1.22901	9.14e-23	8.5e-22
1215	MSI1	0.149434	2.57206	4.10534	6.66e-07	1.12e-06
1216	VPS72	2.71827	9.11585	1.74569	2.11e-28	3.79e-26
1217	CD5L	26.8157	4.72015	-2.50617	5.66e-22	4.5e-21
1218	GATA2	0.27861	0.604174	1.11671	3.29e-05	4.83e-05
1219	KIFAP3	2.64779	5.6719	1.09905	3.73e-20	2.11e-19
1220	ATP1A2	0.107399	0.718546	2.7421	0.000412	0.000555
1221	TAP2	1.87661	4.45385	1.24692	8.17e-16	2.78e-15
1222	YWHAH	18.1572	37.2992	1.03861	6.81e-18	2.93e-17
1223	RNASE1	14.0623	39.234	1.48027	1.93e-09	3.9e-09
1224	BFSP1	0.092015	0.410034	2.1558	2.87e-20	1.67e-19
1225	RAD51	0.141944	1.2032	3.08349	3.17e-25	5.96e-24
1226	RB1CC1	3.7185	7.51057	1.0142	4.73e-14	1.38e-13
1227	DMC1	0.017446	0.144638	3.05148	4.75e-13	1.26e-12
1228	NPY1R	2.11158	0.642643	-1.71623	1.64e-22	1.45e-21
1229	GNS	13.811	28.1004	1.02477	3.56e-19	1.79e-18
1230	STARD3	4.37566	9.34646	1.09492	3.74e-24	4.88e-23
1231	DCTN2	7.20802	18.0154	1.32156	2.52e-28	3.79e-26
1232	PPP1CC	5.49494	12.3427	1.16748	5.88e-24	7.23e-23
1233	TTK	0.054852	1.30089	4.5678	3.81e-27	1.79e-25
1234	SLC7A6	0.102122	0.570686	2.4824	1.24e-22	1.13e-21
1235	BAMBI	7.24775	17.039	1.23323	0.000178	0.000246
1236	CAPNS1	31.4329	67.4779	1.10214	5.81e-23	5.58e-22
1237	PAX8	0.138455	0.546637	1.98116	2e-13	5.53e-13
1238	PLCB3	1.63426	3.84668	1.23498	1.86e-21	1.32e-20
1239	PLA2G1B	0.358601	2.76657	2.94765	2.58e-09	5.14e-09
1240	CA11	0.706225	1.67101	1.24252	7.74e-05	0.00011
1241	BUB3	3.13479	6.97451	1.15372	8.04e-26	1.92e-24
1242	AMPD1	0.080093	0.027935	-1.51963	1.41e-12	3.62e-12
1243	SNX27	2.21723	6.08495	1.45649	2.55e-23	2.68e-22
1244	FLT1	1.4138	2.88185	1.02742	2.78e-10	5.99e-10
1245	GALNT10	0.622437	2.04932	1.71914	2.38e-24	3.25e-23
1246	GINS1	0.218152	2.46523	3.49832	3.95e-25	7.05e-24
1247	RARG	0.609254	1.2738	1.06402	1.02e-07	1.82e-07
1248	PDXK	2.97939	7.53071	1.33777	3.47e-23	3.47e-22
1249	PPP2R1A	12.9244	28.2329	1.12728	1.92e-24	2.71e-23
1250	SNRPE	10.9959	38.9375	1.82419	6.62e-28	5.41e-26
1251	RPL8	211.681	704.837	1.7354	4.54e-21	2.97e-20
1252	TGM3	0.123463	7.70626	5.96389	2.55e-22	2.15e-21
1253	AP3D1	7.92481	17.1798	1.11626	2.59e-22	2.18e-21
1254	MICA	2.25817	6.08822	1.43087	1.49e-20	8.99e-20
1255	TCOF1	1.08704	3.62646	1.73816	3.21e-27	1.57e-25
1256	SERHL2	0.180352	0.629593	1.8036	1.05e-05	1.6e-05
1257	ZNF35	0.489018	1.04377	1.09384	1.41e-10	3.12e-10
1258	LRRC14	1.0745	4.725	2.13665	4.88e-30	1.06e-26
1259	MELK	0.10958	2.56468	4.54873	4.98e-28	4.17e-26
1260	UBAP2L	4.66181	15.1136	1.69689	1.9e-26	5.96e-25
1261	HSD11B2	1.19696	3.1757	1.4077	2.55e-10	5.52e-10
1262	PTGER3	0.043807	0.149363	1.76961	1.47e-05	2.21e-05
1263	PRKCA	1.36661	3.80027	1.47549	2.33e-19	1.19e-18
1264	RPS16	108.255	255.226	1.23734	3.98e-19	1.98e-18
1265	ALOX15B	0.142067	1.81789	3.67762	7.72e-07	1.29e-06
1266	RAB3B	0.055411	1.11425	4.32975	8e-18	3.4e-17
1267	SCN4A	0.034643	0.223416	2.68908	4.04e-21	2.67e-20
1268	ADSL	3.823	8.44466	1.14333	6.03e-24	7.38e-23
1269	BCL9	0.828202	3.50106	2.07974	2.14e-22	1.82e-21
1270	SPARC	29.5025	91.8974	1.63918	2.35e-16	8.5e-16
1271	PPP2R5A	13.3467	28.2683	1.0827	2.9e-20	1.68e-19
1272	LLGL1	0.579325	1.77536	1.61567	5.08e-19	2.47e-18
1273	AQP5	0.01697	0.193804	3.51353	4.08e-07	6.95e-07
1274	USP1	2.46254	5.54455	1.17092	6.89e-16	2.37e-15
1275	GUCY2D	0.031735	0.213838	2.75238	2.84e-05	4.19e-05
1276	NCAPH	0.153881	2.04492	3.73216	2.71e-26	7.93e-25
1277	GABRR2	0.016392	0.049646	1.59869	6.03e-05	8.63e-05
1278	HMGB3	6.72935	15.4178	1.19606	2.17e-09	4.35e-09
1279	PSMB3	61.9014	128.432	1.05296	6.3e-20	3.45e-19
1280	FGB	4660.65	2238.48	-1.05801	1.53e-16	5.66e-16
1281	SLC22A1	297.652	81.1794	-1.87444	4.38e-20	2.46e-19
1282	LIPE	0.19553	0.598195	1.61322	0.000249	0.00034
1283	HLA-DMA	10.1212	25.462	1.33097	4.11e-05	5.98e-05
1284	CBX5	1.57755	3.67834	1.22137	1.27e-15	4.23e-15
1285	PCDH17	0.212657	0.852176	2.00263	2.33e-19	1.19e-18
1286	MYBL2	0.234586	9.27492	5.30515	3.92e-27	1.8e-25
1287	CCL23	2.00939	0.392366	-2.35648	4.04e-24	5.14e-23
1288	MVP	11.7874	27.8194	1.23885	1.89e-13	5.24e-13
1289	GHRHR	0.031178	0.57459	4.20393	6.61e-06	1.02e-05
1290	ZNF124	0.212118	0.533967	1.33188	3.23e-09	6.38e-09
1291	COPS6	15.177	32.6132	1.10357	3.39e-26	9.47e-25
1292	MC1R	0.102482	0.369727	1.85109	6.51e-15	2.03e-14
1293	MUTYH	1.11106	2.58264	1.21691	3.59e-21	2.41e-20
1294	KCNJ6	0.001466	0.045835	4.9668	7.02e-07	1.17e-06
1295	CACNG1	0.003433	0.210406	5.93767	3.74e-07	6.39e-07
1296	CHRNB2	0.005294	0.041587	2.97379	1.44e-11	3.41e-11
1297	RAP1GAP	3.48919	9.76984	1.48544	0.000357	0.000483
1298	PFKFB4	0.151297	0.756509	2.32197	5.38e-18	2.34e-17
1299	SCML2	0.206854	0.870754	2.07365	1.51e-18	6.91e-18
1300	SLC39A14	86.5696	43.0975	-1.00625	4.26e-17	1.66e-16
1301	AURKA	0.65543	6.89274	3.39457	4.06e-28	4e-26
1302	CXCR3	0.473737	1.08047	1.1895	2.78e-05	4.1e-05
1303	BCR	2.06777	4.17498	1.0137	3.4e-19	1.71e-18
1304	NCAPH2	4.85879	14.1173	1.53879	1.2e-25	2.65e-24
1305	RBBP7	4.64319	10.7534	1.2116	3.05e-25	5.78e-24
1306	HBB	40.9361	13.2305	-1.62951	1.47e-16	5.44e-16
1307	ALDOA	20.5536	72.1275	1.81116	2.08e-19	1.07e-18
1308	KATNB1	1.5613	3.7683	1.27117	2.12e-23	2.28e-22
1309	DDAH2	10.2286	26.8356	1.39154	6.97e-15	2.17e-14
1310	COL4A1	5.14969	28.0602	2.44597	1.76e-22	1.55e-21
1311	KDELR3	4.10579	12.8168	1.64231	3.11e-09	6.16e-09
1312	EIF4A3	5.63785	11.791	1.06447	5.29e-21	3.41e-20
1313	BIK	0.329497	1.94516	2.56155	4.18e-06	6.56e-06
1314	UTP18	4.52092	9.73136	1.10602	4.39e-21	2.88e-20
1315	OXT	4.63121	2.29837	-1.01078	4.71e-14	1.38e-13
1316	RFC1	3.98301	8.76015	1.1371	1.75e-20	1.04e-19
1317	MRPS12	8.19484	20.8481	1.34712	2.23e-23	2.37e-22
1318	IGF2BP2	0.520433	3.98315	2.93612	1.22e-07	2.16e-07
1319	NPTX1	0.003292	0.098463	4.9026	2.63e-06	4.21e-06
1320	LAPTM4B	8.21385	40.268	2.2935	1.66e-16	6.11e-16
1321	CSPG4	0.211384	1.52855	2.85423	1.48e-25	3.1e-24
1322	HLA-F	10.5699	23.8791	1.17578	1.95e-08	3.66e-08
1323	BUD31	6.84396	14.5013	1.08327	1.57e-24	2.3e-23
1324	CANX	60.5452	129.987	1.10229	2e-21	1.41e-20
1325	KIF2C	0.119415	3.17031	4.73057	2.11e-28	3.79e-26
1326	ZNF787	6.84833	14.1056	1.04244	6.44e-20	3.52e-19
1327	IGBP1	8.72555	19.3125	1.14622	1.19e-22	1.09e-21
1328	APOBEC3B	0.412185	2.27264	2.463	1.11e-11	2.66e-11
1329	PCK1	310.899	98.7008	-1.65532	1.33e-19	6.98e-19
1330	AVPR2	0.026603	0.120073	2.17424	1.65e-11	3.9e-11
1331	CEP68	0.661007	1.62978	1.30194	3.79e-24	4.91e-23
1332	CENPF	0.090912	2.35934	4.69778	4.06e-28	4e-26
1333	SOCS3	40.4774	12.8384	-1.65666	4e-10	8.49e-10
1334	SMYD5	2.73202	7.18057	1.39413	1.31e-23	1.48e-22
1335	MAPRE1	8.86976	18.4231	1.05455	5.56e-12	1.36e-11
1336	DCX	0.004278	0.031165	2.86483	7.84e-07	1.31e-06
1337	SLC25A14	0.611161	1.39369	1.18928	3.68e-21	2.45e-20
1338	MAGEA12	0.008307	3.03227	8.51193	2.14e-06	3.45e-06
1339	GHR	27.2009	7.55187	-1.84875	1.52e-21	1.11e-20
1340	SPP2	137.988	64.6389	-1.09406	2.76e-14	8.2e-14
1341	ECM1	13.0502	2.5641	-2.34755	4.24e-27	1.93e-25
1342	SMURF2	0.818916	1.69896	1.05286	1.76e-11	4.14e-11
1343	DTNB	0.652156	1.40675	1.10907	6.34e-23	6.02e-22
1344	GJA1	2.16089	6.08789	1.49432	1.75e-10	3.86e-10
1345	BDKRB1	0.031174	0.345245	3.4692	5.68e-15	1.78e-14
1346	CORO2A	0.790806	2.02358	1.35551	4.54e-06	7.12e-06
1347	RHEB	6.86592	15.9408	1.2152	2.98e-25	5.68e-24
1348	C19orf57	0.169541	0.688848	2.02255	7.24e-19	3.46e-18
1349	RASGRF1	0.013656	0.340228	4.63891	1.36e-09	2.76e-09
1350	ENTPD1	0.634466	1.48168	1.22362	2.79e-19	1.41e-18
1351	PFKM	0.866943	2.25857	1.3814	3.07e-06	4.88e-06
1352	KRT10	4.39576	9.42227	1.09996	2.63e-16	9.47e-16
1353	FGF12	0.112756	0.641885	2.5091	2.65e-10	5.72e-10
1354	KIF5A	0.002975	0.046409	3.96339	3.52e-10	7.51e-10
1355	HMGA1	7.33578	39.0477	2.41221	5.29e-21	3.41e-20
1356	TRAF1	0.661807	1.55137	1.22906	7.11e-15	2.21e-14
1357	CRLF1	0.10803	0.984668	3.18821	1.02e-15	3.43e-15
1358	ACADS	72.1009	32.0587	-1.1693	9.35e-22	7.1e-21
1359	ABAT	53.9553	26.7336	-1.01311	3.57e-16	1.27e-15
1360	POLA1	0.530662	1.54455	1.54132	4.3e-19	2.13e-18
1361	CDC25B	4.04432	13.211	1.70777	1.29e-17	5.38e-17
1362	KNTC1	0.193632	1.24766	2.68783	1.34e-23	1.51e-22
1363	NPAS2	0.658756	1.64811	1.323	1.34e-10	2.98e-10
1364	POLR1C	3.35005	6.97879	1.05879	2.33e-21	1.62e-20
1365	FUBP1	3.17991	6.73605	1.08292	8.63e-15	2.66e-14
1366	R3HDM1	0.949497	2.37262	1.32125	2.5e-24	3.4e-23
1367	C7	41.6372	14.8437	-1.48802	7.1e-17	2.71e-16
1368	IKBKE	0.548463	2.00316	1.86881	1.3e-11	3.09e-11
1369	EYA1	0.002321	0.077657	5.06421	6.44e-07	1.08e-06
1370	PTPRG	0.929671	2.60096	1.48425	1.16e-15	3.89e-15
1371	EZH1	1.21943	3.03083	1.3135	7.55e-24	8.96e-23
1372	RRM1	3.92014	10.155	1.37321	1.84e-21	1.31e-20
1373	SMARCD1	2.80306	7.28437	1.3778	7.3e-25	1.19e-23
1374	TNFAIP2	6.05082	12.2535	1.01799	0.000104	0.000146
1375	ECE2	1.21205	2.49544	1.04184	4.68e-17	1.81e-16
1376	CA12	0.325978	3.73602	3.51865	1.48e-09	3.01e-09
1377	POLRMT	6.61304	14.0814	1.0904	3.99e-24	5.09e-23
1378	PRKCD	2.37024	6.31184	1.41302	8.94e-16	3.02e-15
1379	CDKN3	0.214098	5.26297	4.61953	9.9e-29	3.32e-26
1380	CDC37	18.807	41.796	1.1521	9.68e-28	7.14e-26
1381	BCAP31	45.3778	123.546	1.44499	1.07e-25	2.41e-24
1382	FHIT	0.791113	2.26276	1.51613	6.3e-22	4.96e-21
1383	ABCD1	2.72137	8.41807	1.62916	5.05e-21	3.27e-20
1384	DPP6	0.001829	0.008358	2.19219	3.38e-05	4.96e-05
1385	CAPN3	0.099957	0.232545	1.21813	3.22e-05	4.73e-05
1386	CENPE	0.04227	0.64701	3.9361	5.54e-27	2.3e-25
1387	PRKCI	1.41833	2.83844	1.0009	2.43e-12	6.09e-12
1388	FDPS	22.012	59.1878	1.42701	2.59e-16	9.35e-16
1389	CHRM5	0.021447	0.048623	1.18084	5.59e-07	9.43e-07
1390	SART1	7.69932	16.1392	1.06776	3.44e-26	9.54e-25
1391	DUSP6	28.3462	13.3287	-1.08862	8.07e-15	2.49e-14
1392	NDRG1	6.8348	25.5637	1.90312	7.08e-12	1.72e-11
1393	MAGEA8	0.001813	0.515232	8.15088	3.93e-07	6.71e-07
1394	SERPINI1	0.511892	3.31552	2.69532	1.52e-19	7.97e-19
1395	TUBB	67.8035	159.492	1.23405	5.2e-18	2.27e-17
1396	HOXD9	0.029707	1.11947	5.23589	2.81e-21	1.93e-20
1397	TCF7	0.705251	2.04917	1.53883	1.2e-06	1.97e-06
1398	HOXB13	0.002392	0.30436	6.99144	3.68e-07	6.29e-07
1399	GNAL	0.117671	0.734099	2.64122	2.89e-17	1.15e-16
1400	FUT2	0.068382	0.883275	3.69117	4.89e-16	1.71e-15
1401	SBF1	1.69818	5.54361	1.70684	7.54e-22	5.87e-21
1402	NPM3	4.82854	15.2687	1.66092	1.78e-15	5.85e-15
1403	MIF	18.5365	45.6984	1.30177	2.78e-13	7.56e-13
1404	MAPK11	0.83053	3.32174	1.99984	1.08e-19	5.74e-19
1405	CLUL1	0.010805	0.065437	2.59845	1.22e-09	2.49e-09
1406	GPM6A	1.07626	0.182789	-2.55777	6.42e-26	1.58e-24
1407	SRM	12.1915	32.5068	1.41487	2.34e-23	2.47e-22
1408	HPS4	0.974267	2.2944	1.23572	3.39e-21	2.28e-20
1409	TPR	2.83778	7.19246	1.34172	9.8e-20	5.22e-19
1410	ACD	1.55448	3.76604	1.27662	3.39e-23	3.39e-22
1411	FLAD1	4.34968	13.7164	1.65692	1.85e-29	1.34e-26
1412	RING1	14.7344	31.0202	1.07402	6.73e-23	6.37e-22
1413	MMP1	0.168919	1.99812	3.56424	2.2e-09	4.42e-09
1414	ERCC2	1.95111	4.58609	1.23297	6.75e-24	8.19e-23
1415	ZNF212	1.97545	4.01428	1.02296	2.24e-22	1.91e-21
1416	PPFIA3	0.507743	1.41023	1.47376	5.87e-19	2.84e-18
1417	A4GALT	0.767553	2.39929	1.64427	2.15e-12	5.41e-12
1418	GAL3ST1	0.673563	6.61014	3.2948	0.000122	0.000171
1419	SMAD2	0.589431	1.22401	1.05422	5.27e-22	4.21e-21
1420	RFPL1	0.069217	0.006368	-3.4421	1.07e-25	2.41e-24
1421	NUCB2	3.55391	7.82202	1.13813	5.06e-15	1.59e-14
1422	SIM2	0.07569	0.216204	1.51422	2.22e-05	3.31e-05
1423	PRAME	0.014543	3.045	7.70997	3.39e-06	5.37e-06
1424	ASRGL1	0.442857	1.70189	1.94223	1.13e-09	2.32e-09
1425	SLC12A5	0.033958	0.150243	2.14547	7.73e-11	1.74e-10
1426	EZH2	0.342823	2.94781	3.10411	4.59e-28	4e-26
1427	SMARCD3	0.435063	1.798	2.04709	2.97e-10	6.36e-10
1428	GNAZ	0.171173	3.29258	4.26569	4.5e-19	2.21e-18
1429	NRG1	1.11742	0.460111	-1.28012	5.44e-12	1.33e-11
1430	SSB	5.57879	11.3665	1.02676	2.47e-20	1.45e-19
1431	CTSC	3.05104	7.47064	1.29193	2.92e-07	5.04e-07
1432	CYP4A11	233.062	72.5975	-1.68272	1.82e-24	2.61e-23
1433	POLR2K	10.2637	29.8535	1.54035	2.97e-28	3.79e-26
1434	FASTK	9.53834	24.1437	1.33984	3.35e-26	9.41e-25
1435	DPT	8.86597	3.36815	-1.39632	1.35e-16	5.03e-16
1436	SLC7A2	46.3749	21.3991	-1.1158	2.68e-17	1.07e-16
1437	LANCL1	3.90134	8.32504	1.09349	1.02e-17	4.31e-17
1438	HMGN4	6.24005	15.4826	1.31102	1.5e-15	4.98e-15
1439	PSMD10	4.69745	12.0683	1.36127	5.51e-26	1.39e-24
1440	ACTL8	0.003427	1.23597	8.49458	6.85e-07	1.15e-06
1441	ILF3	4.48648	13.1249	1.54865	1.95e-27	1.09e-25
1442	TNNT3	0.019614	0.183318	3.22441	6.19e-05	8.86e-05
1443	RBM6	2.7436	5.90555	1.106	1.38e-22	1.24e-21
1444	ZNF85	0.076022	0.326709	2.10352	4.6e-11	1.06e-10
1445	DBH	10.7885	1.80472	-2.57965	1.78e-24	2.56e-23
1446	UNC119	1.63104	4.01769	1.30057	8.7e-14	2.48e-13
1447	PZP	13.2241	0.967307	-3.77305	2.27e-21	1.59e-20
1448	TAZ	1.72355	5.52082	1.6795	7.52e-29	3.32e-26
1449	IGFALS	60.7129	10.961	-2.46963	3.38e-22	2.78e-21
1450	TIMM17B	7.47931	16.7522	1.16338	3.02e-24	4.01e-23
1451	LCN2	3.78638	138.255	5.19037	1.91e-10	4.2e-10
1452	KRTAP5-9	0.035793	0.097898	1.45161	7.06e-07	1.18e-06
1453	CBLN1	0.213206	0.919571	2.10871	2.02e-09	4.06e-09
1454	CDC20	0.314471	10.5908	5.07374	3.49e-28	3.9e-26
1455	TCL6	0.003402	0.042494	3.64297	2.21e-05	3.29e-05
1456	UBN1	1.93145	4.35762	1.17386	7.86e-21	4.93e-20
1457	HSPA4	10.4094	24.421	1.23024	4.84e-26	1.26e-24
1458	LZTS1	0.229122	0.961268	2.06882	6.74e-17	2.58e-16
1459	NR4A3	1.69537	0.540166	-1.65012	2.23e-13	6.12e-13
1460	GPD1	36.754	17.6985	-1.05427	4.63e-13	1.23e-12
1461	IL1RN	42.1808	14.7112	-1.51967	2.19e-11	5.11e-11
1462	TRAF5	0.18847	0.862881	2.19483	6.92e-21	4.4e-20
1463	EPHB1	0.292863	0.116549	-1.3293	1.27e-13	3.58e-13
1464	SNRPD1	2.56578	6.76815	1.39936	1.38e-22	1.24e-21
1465	TIA1	2.33213	5.50722	1.23968	4.58e-17	1.78e-16
1466	HMBS	2.84493	6.07766	1.09513	4.39e-23	4.25e-22
1467	COL1A2	5.88129	26.0842	2.14897	2.69e-06	4.3e-06
1468	LAGE3	7.62756	25.8598	1.76142	2.15e-23	2.3e-22
1469	HEXA	3.18902	6.69899	1.07083	1.23e-18	5.71e-18
1470	ARHGAP19	0.551519	1.28341	1.2185	4.16e-19	2.07e-18
1471	AXIN1	1.6791	3.457	1.04184	1.48e-14	4.48e-14
1472	ME1	2.64451	8.41014	1.66913	0.000434	0.000583
1473	CCT6A	12.9514	36.8781	1.50965	2.96e-27	1.48e-25
1474	ZNF266	1.25452	2.92441	1.22101	1.3e-10	2.89e-10
1475	URM1	5.76156	12.3216	1.09666	3.68e-22	3e-21
1476	GTF2H4	0.419175	1.07222	1.35498	3.52e-20	2.01e-19
1477	COLEC12	0.079915	0.71435	3.1601	3.86e-09	7.59e-09
1478	TACR1	0.015485	0.216399	3.80479	0.000213	0.000293
1479	IL1RAP	6.72884	2.74842	-1.29176	3.91e-16	1.38e-15
1480	DLX5	0.003309	0.29529	6.47969	3.86e-14	1.14e-13
1481	COL11A1	0.016205	0.558447	5.1069	0.000211	0.000291
1482	SLC29A2	1.98741	6.22157	1.64639	7.25e-17	2.76e-16
1483	B4GALNT1	0.034789	1.03662	4.8971	1.5e-21	1.1e-20
1484	NFATC4	0.217787	0.878422	2.012	1.21e-12	3.12e-12
1485	POLA2	0.664502	2.58771	1.96133	8.15e-26	1.94e-24
1486	CCL20	8.0634	31.0344	1.94441	9.83e-08	1.75e-07
1487	FABP4	0.999658	9.58986	3.262	4.89e-09	9.57e-09
1488	CTNNA1	13.1305	28.7776	1.13202	2.23e-24	3.07e-23
1489	CLIC1	32.755	99.9002	1.60877	3.93e-18	1.73e-17
1490	HOXD10	0.004574	0.186728	5.35128	1.49e-12	3.81e-12
1491	HSPBP1	9.45611	19.5493	1.04779	1.5e-20	9.09e-20
1492	RIMS3	0.081429	0.289348	1.82918	8.26e-12	1.99e-11
1493	SAP30	1.56778	3.84124	1.29285	1.01e-17	4.26e-17
1494	NFYA	2.44079	6.13755	1.33031	5.49e-19	2.66e-18
1495	SERPINB6	7.14701	14.3611	1.00675	3.53e-17	1.39e-16
1496	ARL4A	1.64217	4.57238	1.47734	6.95e-11	1.57e-10
1497	AGER	0.526634	1.25773	1.25595	1.99e-15	6.49e-15
1498	CDX2	0.023793	0.105574	2.14965	1.81e-07	3.16e-07
1499	DKK1	0.105046	9.0672	6.43156	3.31e-08	6.07e-08
1500	THBS4	0.054203	4.49357	6.37334	1.45e-27	9.41e-26
1501	ITGA7	1.67653	3.77243	1.17002	4.31e-13	1.15e-12
1502	ACRV1	0.009705	0.059702	2.62101	3.35e-13	9.05e-13
1503	RRP9	4.88183	12.9585	1.4084	2.6e-24	3.51e-23
1504	GSK3A	5.43338	11.2264	1.04697	3.48e-26	9.54e-25
1505	RND3	32.6048	9.04888	-1.84927	7.42e-21	4.68e-20
1506	RAB3GAP2	1.47586	3.1224	1.0811	4.86e-19	2.39e-18
1507	ITGA2	0.202899	1.33915	2.72248	2.68e-14	7.98e-14
1508	VBP1	6.17795	14.2882	1.20962	3.01e-25	5.73e-24
1509	IGF2BP3	0.010405	0.527561	5.66402	1.66e-12	4.22e-12
1510	GAPDH	278.515	661.696	1.24842	5.02e-20	2.8e-19
1511	SORT1	1.75721	6.32124	1.84692	3.08e-17	1.22e-16
1512	ALG3	9.73265	23.1243	1.2485	2.11e-26	6.53e-25
1513	VRK1	0.890291	2.62307	1.55891	5.25e-24	6.5e-23
1514	BAK1	2.43296	7.45717	1.61591	1.55e-17	6.36e-17
1515	DIO2	0.015357	0.479833	4.96554	2.15e-08	4.02e-08
1516	MT1X	379.296	92.0074	-2.0435	2.81e-21	1.93e-20
1517	SSRP1	7.6277	15.4099	1.01453	3.35e-21	2.25e-20
1518	RAC3	3.53241	10.8062	1.61313	2.61e-12	6.51e-12
1519	PARVB	1.65467	4.32013	1.38453	7.54e-08	1.35e-07
1520	HSPA2	0.831252	1.69369	1.02681	5.1e-07	8.62e-07
1521	CDK5	2.13199	6.23183	1.54745	1.87e-27	1.07e-25
1522	LIG3	0.634437	1.54863	1.28744	1.8e-24	2.59e-23
1523	CA8	0.01342	0.117481	3.12999	5.78e-12	1.41e-11
1524	FOXF2	0.033349	0.363652	3.44686	3.16e-11	7.33e-11
1525	DPF1	0.005018	0.046521	3.2128	1.75e-16	6.42e-16
1526	TES	2.25239	5.73908	1.34936	1.02e-09	2.1e-09
1527	PSMD2	12.8255	28.4051	1.14713	1.11e-24	1.7e-23
1528	HSPG2	2.03011	5.12675	1.33649	1.35e-05	2.04e-05
1529	ETFDH	23.2411	10.9109	-1.0909	8.2e-22	6.34e-21
1530	CAP2	1.21028	8.90322	2.87898	7.98e-25	1.26e-23
1531	RIN1	0.299165	0.690816	1.20736	2.81e-07	4.86e-07
1532	CRHR2	0.017318	0.090795	2.39034	8.44e-19	4.02e-18
1533	ZYX	18.8067	39.7236	1.07875	8.78e-13	2.28e-12
1534	RAD21	9.09439	22.7667	1.32388	1.52e-20	9.17e-20
1535	KLK1	0.008125	0.061876	2.92902	0.000196	0.00027
1536	KCNMB1	0.072098	0.182874	1.34282	1.08e-09	2.21e-09
1537	AKR1B10	21.5625	348.406	4.01417	1.73e-11	4.08e-11
1538	MMP11	0.172133	4.04807	4.55564	2.95e-24	3.92e-23
1539	TNNT2	0.014122	0.109087	2.94944	3.5e-06	5.53e-06
1540	BDKRB2	0.245237	0.959321	1.96784	8.58e-08	1.53e-07
1541	ASS1	584.625	252.842	-1.20928	1.11e-18	5.22e-18
1542	EGR2	2.84593	0.810376	-1.81224	1.71e-15	5.63e-15
1543	SMARCC1	3.64079	8.21394	1.17382	2.88e-19	1.45e-18
1544	MAT1A	492.372	208.75	-1.23797	2.22e-21	1.56e-20
1545	CLTA	20.377	46.4889	1.18994	2.28e-23	2.42e-22
1546	PSEN2	3.20888	6.94867	1.11467	2.86e-15	9.21e-15
1547	IL1B	0.87439	0.418351	-1.06356	2.07e-10	4.54e-10
1548	ACYP1	0.435833	1.54183	1.8228	4.19e-26	1.11e-24
1549	ABCA3	0.298206	1.44624	2.27793	1.67e-11	3.95e-11
1550	FTH1	139.099	286.486	1.04235	8.93e-17	3.37e-16
1551	SNRPB	32.9432	116.327	1.82013	1.04e-26	3.7e-25
1552	TNFRSF25	0.385562	1.71088	2.14971	3.26e-22	2.69e-21
1553	CALCRL	1.33513	2.87867	1.10842	1.12e-05	1.71e-05
1554	HCFC1	2.65854	6.89358	1.37462	4.46e-24	5.6e-23
1555	VPS45	1.38762	4.78288	1.78527	1.03e-29	1.12e-26
1556	TYRP1	0.0086	0.267725	4.96019	0.000375	0.000507
1557	IL6	0.867032	0.320722	-1.43476	3.1e-05	4.57e-05
1558	SYNGR2	14.198	32.4655	1.19322	1.05e-21	7.96e-21
1559	CHKA	3.36662	11.5937	1.78397	5.27e-22	4.21e-21
1560	BRCA1	0.351409	0.995991	1.50298	5.86e-12	1.43e-11
1561	HSF2	1.06554	2.61074	1.29288	2.69e-18	1.2e-17
1562	PASK	0.200498	0.561222	1.48498	1.22e-15	4.07e-15
1563	TRMT1	3.36753	9.82668	1.54501	4.42e-27	1.96e-25
1564	IDH3G	8.88894	18.4717	1.05523	3.11e-23	3.17e-22
1565	ADRA1A	5.33634	0.904706	-2.56033	1.94e-24	2.74e-23
1566	GADD45B	138	53.0755	-1.37855	6.51e-15	2.03e-14
1567	UQCRB	10.8036	26.2479	1.28069	2.62e-21	1.81e-20
1568	CLCN7	2.89703	8.1731	1.49631	2.92e-23	3.01e-22
1569	PRC1	0.237227	3.78033	3.99417	2.42e-28	3.79e-26
1570	LGALS1	43.453	110.703	1.34916	3.02e-09	5.98e-09
1571	ECT2	0.296594	2.74847	3.21207	1.23e-24	1.85e-23
1572	MAP3K12	0.190321	0.428657	1.17139	9.4e-12	2.26e-11
1573	SPAG5	1.32834	5.6632	2.09199	1.28e-19	6.76e-19
1574	DOC2B	0.193483	0.534607	1.46627	1.49e-06	2.43e-06
1575	JARID2	1.05154	2.2582	1.10266	6.82e-16	2.35e-15
1576	CNN1	0.645584	1.82498	1.4992	5.9e-06	9.15e-06
1577	TAF5	0.666153	1.37134	1.04166	1.58e-20	9.48e-20
1578	SMARCA4	2.34607	7.31439	1.64049	4.92e-27	2.1e-25
1579	DDOST	31.0123	69.5071	1.16432	3.94e-24	5.04e-23
1580	MARCO	36.1503	1.84271	-4.2941	9.04e-28	6.91e-26
1581	FOS	113.201	21.1632	-2.41925	6.68e-21	4.26e-20
1582	MCM3	4.37347	21.0333	2.26583	4.41e-26	1.16e-24
1583	GPAA1	17.4349	70.8044	2.02187	1.4e-28	3.79e-26
1584	TRAF3	0.82088	1.8777	1.19373	8.77e-16	2.96e-15
1585	CLGN	1.10305	4.60144	2.06059	2.65e-05	3.92e-05
1586	LAMB1	4.0058	10.8323	1.43517	1.48e-06	2.42e-06
1587	ITGA3	0.642552	2.74877	2.0969	0.000448	0.000602
1588	ITGA5	6.19318	15.1132	1.28706	6.76e-14	1.95e-13
1589	LAMB3	1.94582	6.83544	1.81265	0.000113	0.000159
1590	B3GALNT1	0.224365	0.752124	1.74513	4.54e-10	9.58e-10
1591	UBE2A	3.38676	8.45248	1.31947	5.26e-27	2.22e-25
1592	ZNF143	1.15181	2.45569	1.09223	3.69e-20	2.09e-19
1593	DEK	9.14025	19.5085	1.0938	3.4e-13	9.18e-13
1594	RRAS	10.8821	22.9867	1.07883	2.61e-12	6.51e-12
1595	GOLGA3	2.23799	5.48817	1.29412	3.18e-26	9.05e-25
1596	LPGAT1	8.05441	21.316	1.40408	2.17e-17	8.73e-17
1597	XRCC1	2.86142	7.84869	1.45572	2.35e-27	1.28e-25
1598	CCR3	0.007206	0.159648	4.46955	2.11e-05	3.14e-05
1599	ADAM22	0.026352	0.147013	2.47994	5.36e-07	9.06e-07
1600	DPF2	1.37522	3.35264	1.28564	3.47e-25	6.3e-24
1601	HDAC1	9.67253	19.6969	1.026	6.77e-19	3.25e-18
1602	PROZ	25.249	12.0294	-1.06966	1.13e-13	3.2e-13
1603	U2AF2	11.6929	25.1381	1.10424	8.95e-25	1.41e-23
1604	ENO3	15.2563	7.19152	-1.08504	1.05e-13	2.98e-13
1605	HMGN1	6.08248	14.904	1.29296	3.64e-20	2.07e-19
1606	CDC25A	0.152032	1.12473	2.88713	3.35e-21	2.25e-20
1607	ATP1B1	43.2918	115.202	1.412	1e-12	2.6e-12
1608	SLC5A5	0.006967	0.067233	3.27059	9.64e-05	0.000136
1609	MCRS1	4.78493	13.0586	1.44843	4.29e-28	4e-26
1610	FZD10	0.010139	0.134346	3.72797	2.3e-08	4.3e-08
1611	MSH2	0.977397	3.93999	2.01117	8.59e-26	2.02e-24
1612	GPC3	2.9286	271.542	6.53482	1.38e-21	1.02e-20
1613	DMWD	1.23178	2.9047	1.23765	1.66e-25	3.43e-24
1614	BIN1	3.93707	8.58804	1.12521	5.63e-16	1.96e-15
1615	PDAP1	15.0506	30.8747	1.0366	5.33e-27	2.23e-25
1616	TOMM34	6.72928	13.9844	1.0553	2.09e-21	1.47e-20
1617	TGM4	0.002231	0.031258	3.80865	2.15e-09	4.31e-09
1618	SFN	1.15818	25.4414	4.45725	3.83e-16	1.36e-15
1619	SLC5A6	8.37874	17.5567	1.06722	6.1e-08	1.1e-07
1620	TFAP2A	0.039343	0.30778	2.96771	5.48e-08	9.91e-08
1621	ALDH18A1	7.39243	15.683	1.08508	4.28e-15	1.36e-14
1622	ACTL6A	2.7528	6.7948	1.30353	3.86e-20	2.18e-19
1623	S100A11	35.4954	115.927	1.70751	2.44e-05	3.62e-05
1624	PLAC8	1.84141	0.640047	-1.52456	4.54e-21	2.97e-20
1625	IQSEC1	6.59237	14.1113	1.09799	1.38e-18	6.4e-18
1626	CDK4	5.45097	14.2082	1.38214	8.35e-19	3.98e-18
1627	RPP30	1.76812	3.5842	1.01944	1.76e-23	1.93e-22
1628	CENPA	0.061506	1.82294	4.8894	1.73e-27	1.03e-25
1629	ZNF165	0.624506	1.77921	1.51045	5.04e-11	1.15e-10
1630	COPS5	3.56879	8.12512	1.18696	1.22e-27	8.41e-26
1631	DNMT1	1.16859	4.38021	1.90623	7.5e-21	4.73e-20
1632	TAF10	4.27367	10.0251	1.23006	3.48e-26	9.54e-25
1633	ADRA2C	0.181332	2.96443	4.03105	7.92e-12	1.91e-11
1634	SETDB1	1.74594	4.83608	1.46984	6.34e-25	1.05e-23
1635	ZNF84	0.674415	1.49769	1.15103	7.91e-18	3.37e-17
1636	PYCR1	0.861568	8.12122	3.23666	9.35e-06	1.43e-05
1637	LMAN2	68.8367	144.476	1.06958	1.78e-25	3.65e-24
1638	COL7A1	0.222766	1.97916	3.15128	7.4e-19	3.54e-18
1639	RARRES1	1.12215	5.25155	2.22648	8.3e-06	1.27e-05
1640	IGFBP3	95.5802	39.259	-1.28369	2.64e-20	1.54e-19
1641	EIF2B1	5.57952	11.5495	1.04962	2.69e-27	1.41e-25
1642	EEF1A2	2.24076	46.1059	4.36289	3.86e-08	7.06e-08
1643	RFC5	1.79323	4.27131	1.25212	1.68e-19	8.78e-19
1644	PLAU	0.978175	3.988	2.0275	4.04e-15	1.28e-14
1645	TRIO	0.882198	2.06943	1.23006	3.16e-15	1.01e-14
1646	PHKG1	0.102882	0.281162	1.45041	9.26e-20	4.95e-19
1647	CDC7	0.197771	1.36607	2.78812	3.18e-24	4.18e-23
1648	MCM2	0.847504	7.62895	3.17019	5.8e-25	9.75e-24
1649	MARCKS	8.5726	21.9093	1.35373	3.04e-10	6.51e-10
1650	C8A	208.33	84.422	-1.30318	1.4e-21	1.03e-20
1651	MAP4K2	0.682593	1.76895	1.3738	1.1e-21	8.29e-21
1652	AFF2	0.002328	0.12058	5.6948	3.51e-07	6.01e-07
1653	TBC1D16	0.799431	4.14426	2.37407	1.11e-27	7.78e-26
1654	GNL1	3.21375	6.48925	1.0138	1.64e-22	1.45e-21
1655	LMOD1	0.921005	3.27916	1.83204	5.58e-05	8.02e-05
1656	PGC	0.028476	65.7826	11.1737	2.87e-12	7.13e-12
1657	LRP8	0.036477	0.202978	2.47625	1.24e-10	2.76e-10
1658	CDH11	0.142915	0.685744	2.26252	3.37e-06	5.34e-06
1659	ATP2A1	0.044346	0.21005	2.24384	1.45e-17	5.99e-17
1660	COMMD3	3.3776	7.02219	1.05592	2.35e-24	3.22e-23
1661	GFI1	0.215188	0.552194	1.35958	0.000175	0.000242
1662	CRMP1	0.327639	1.0777	1.71777	0.000106	0.000149
1663	NFRKB	1.59346	3.79527	1.25204	6.18e-23	5.9e-22
1664	CCL8	0.466386	0.937701	1.0076	0.00037	0.000501
1665	EGR1	126.052	32.6503	-1.94885	4.4e-19	2.17e-18
1666	LAD1	7.42727	24.08	1.69693	2.63e-05	3.9e-05
1667	NAV3	0.078986	0.61757	2.96692	1.21e-05	1.84e-05
1668	GMFB	2.50818	5.09786	1.02325	1.61e-16	5.95e-16
1669	NOX4	0.021637	0.24261	3.4871	1.94e-28	3.79e-26
1670	STMN1	1.90256	13.5199	2.82907	1.9e-27	1.07e-25
1671	HSD17B3	0.371757	1.257	1.75756	7.82e-09	1.51e-08
1672	ZNF3	2.23094	4.68694	1.07099	2.05e-25	4.11e-24
1673	FANCA	0.284646	0.919711	1.69201	3.77e-18	1.66e-17
1674	MCF2L	0.24731	0.660687	1.41765	4.46e-16	1.57e-15
1675	CREB3L1	0.252435	2.20437	3.12639	1.23e-05	1.86e-05
1676	MYOM2	0.611091	0.231136	-1.40264	3.89e-19	1.94e-18
1677	ADNP	4.10733	8.87374	1.11134	1.74e-19	9.04e-19
1678	SKP2	2.17296	5.71774	1.39579	5.71e-12	1.39e-11
1679	LIMK2	1.7126	5.40627	1.65845	8.59e-16	2.92e-15
1680	SLC9A6	1.3477	2.7784	1.04376	2.17e-17	8.73e-17
1681	SOX9	2.54472	9.97312	1.97054	2.7e-06	4.32e-06
1682	ADAM9	1.85823	5.52118	1.57105	1.13e-09	2.31e-09
1683	PFKFB2	0.382136	1.42071	1.89446	6.3e-20	3.45e-19
1684	GTSE1	0.070433	1.42733	4.34093	9.95e-27	3.61e-25
1685	CD151	25.063	64.1374	1.35561	1.78e-16	6.55e-16

## Sheet: Supplementary Table S9
Supplementary Table S9. 1852 genes were identified as the prognostic genes based on univariate Cox regression analysis.
Number	Gene	HR	HR.95L	HR.95H	pvalue
1	SSBP1	10.7788	3.27875	35.4348	9.02e-05
2	KIF23	3.38234	1.92891	5.93091	2.11e-05
3	SEPHS1	6.2576	2.96728	13.1964	1.46e-06
4	BRCA2	3.274	1.36133	7.87396	0.008075
5	KIF3C	3.1697	1.67075	6.01345	0.000414
6	HDAC2	22.008	6.15269	78.7216	1.99e-06
7	APLP1	1.88425	1.14521	3.10023	0.012644
8	CHAF1A	2.67715	1.38377	5.17945	0.003449
9	PAX6	2.94726	1.06897	8.12591	0.03672
10	ERH	3.41635	1.69938	6.86807	0.000564
11	PPP1R1A	0.718296	0.548199	0.941172	0.016409
12	RAB13	3.63211	1.7917	7.36296	0.000347
13	TFAP4	11.5562	3.56388	37.4719	4.56e-05
14	YWHAB	3.27147	1.89577	5.64546	2.07e-05
15	IER3	1.23775	1.05555	1.45141	0.008655
16	SLC25A3	2.24196	1.24819	4.02692	0.006894
17	PPOX	3.86315	1.20338	12.4016	0.023143
18	DYRK2	3.3907	1.57496	7.29975	0.001802
19	MMP3	3.32816	1.58348	6.99512	0.00151
20	MDC1	1.60165	1.00033	2.56441	0.049837
21	PFN1	1.48106	1.09714	1.99932	0.010302
22	ROR2	1.90358	1.03693	3.49455	0.037804
23	SQSTM1	1.26137	1.06909	1.48824	0.005929
24	DPM1	3.66626	1.59486	8.42797	0.00222
25	VRK2	6.98242	2.57407	18.9405	0.000135
26	ODC1	1.41002	1.14244	1.74028	0.001373
27	ZMYM2	2.44651	1.11602	5.36317	0.025478
28	EXOSC7	12.156	2.31833	63.7393	0.003131
29	CLTB	2.55624	1.16987	5.58554	0.018604
30	NFKBIE	2.22973	1.26737	3.92287	0.005403
31	KRT75	3.99811	1.2475	12.8135	0.019695
32	CD8A	0.710951	0.515563	0.980387	0.037454
33	GNG4	1.4631	1.05553	2.02805	0.022349
34	SLC6A8	1.37563	1.03494	1.82847	0.028056
35	STARD7	2.16192	1.21346	3.85171	0.008882
36	PRKAA2	1.59898	1.09679	2.3311	0.014676
37	PPP4R1	3.94551	1.37477	11.3234	0.010721
38	APEX1	2.62838	1.37515	5.02373	0.003458
39	FGA	0.536538	0.368018	0.782225	0.001209
40	RANGAP1	1.49766	1.11631	2.00928	0.007064
41	KIF11	2.92429	1.76303	4.85044	3.24e-05
42	CYP27A1	0.785056	0.674923	0.913161	0.001702
43	MAD2L1	4.21667	2.18225	8.14769	1.85e-05
44	BRD8	1.78212	1.16792	2.71932	0.007364
45	LSM4	2.93047	1.48241	5.79305	0.001987
46	KRT12	2.46643	1.41029	4.31349	0.001549
47	PHC2	2.95911	1.66259	5.2667	0.000226
48	ATP6V0D1	5.04054	1.47977	17.1696	0.009691
49	MAML1	3.14841	1.20206	8.24624	0.019565
50	TCFL5	2.8978	1.08819	7.71671	0.033247
51	PITX1	1.51069	1.06557	2.14175	0.020526
52	IL11	3.60999	1.32402	9.84277	0.012127
53	RFC4	4.5395	2.13085	9.67083	8.84e-05
54	STK24	3.1922	1.22807	8.29766	0.017243
55	ANGPT2	3.32618	1.71635	6.44592	0.000371
56	NEUROD1	2.43675	1.04001	5.70933	0.040338
57	KNG1	0.696048	0.59622	0.812591	4.49e-06
58	CCT2	3.55958	1.9352	6.54746	4.44e-05
59	PSMD3	1.73069	1.00355	2.98467	0.048527
60	PLOD3	1.60303	1.15037	2.23381	0.005313
61	ABCB6	2.13107	1.38558	3.27767	0.000572
62	CENPB	2.32666	1.2308	4.39821	0.009345
63	ZNF239	3.31285	1.98427	5.53097	4.64e-06
64	HAPLN1	3.13036	1.14469	8.56054	0.0262
65	CYP1A2	0.869366	0.758353	0.996631	0.044603
66	NCL	2.2034	1.48736	3.26415	8.15e-05
67	ADORA1	1.96534	1.04697	3.68925	0.035481
68	ARF3	2.05036	1.21545	3.45876	0.007117
69	ARPC2	2.69325	1.4988	4.83962	0.000922
70	COPE	1.73963	1.0122	2.98985	0.045088
71	RANBP3	5.74309	1.12957	29.1996	0.035134
72	ANXA11	2.13412	1.16624	3.90524	0.013941
73	ARFIP2	11.0891	2.98128	41.2463	0.000331
74	BTG3	3.42458	1.35523	8.65367	0.009251
75	SMOX	3.78226	2.0792	6.88027	1.31e-05
76	ATP6AP1	2.6188	1.2624	5.4326	0.009715
77	RUVBL2	3.59935	1.75661	7.37519	0.000467
78	TSG101	12.3773	2.47609	61.8706	0.002182
79	BPGM	2.97488	1.07537	8.22965	0.035735
80	MYL4	3.36906	1.22165	9.29118	0.018937
81	LRRC41	15.8173	3.93151	63.6361	0.000101
82	TRIM28	1.47504	1.11534	1.95074	0.006423
83	SKAP2	2.65121	1.32069	5.32217	0.006101
84	ARL1	2.91838	1.15145	7.3967	0.023997
85	RALY	4.91671	2.04782	11.8048	0.000365
86	DEGS1	2.61184	1.51455	4.50411	0.000554
87	SYT5	2.90586	1.02808	8.21339	0.044199
88	CKS2	1.61806	1.18112	2.21663	0.002731
89	HBQ1	2.63766	1.03337	6.73259	0.042497
90	RPS6	1.31067	1.02787	1.67128	0.02914
91	RRP12	6.55117	2.7665	15.5134	1.92e-05
92	SS18	2.62536	1.01366	6.79965	0.046823
93	IL15RA	3.28841	1.76877	6.11368	0.000168
94	YY1	5.69932	1.90649	17.0378	0.00184
95	SLC7A11	2.05848	1.498	2.82866	8.5e-06
96	TMEM11	6.07902	1.61269	22.9148	0.007679
97	ARNTL2	2.07479	1.22413	3.51656	0.006704
98	GRSF1	6.90921	2.13267	22.3838	0.001269
99	METTL1	5.40231	2.17573	13.4138	0.000278
100	SUZ12	2.6292	1.23094	5.6158	0.01254
101	TAF4	4.7443	1.54062	14.6099	0.006666
102	REEP2	2.60912	1.16679	5.83443	0.01951
103	RPN2	1.68075	1.25263	2.25517	0.000537
104	RGS7	3.0319	1.2086	7.60582	0.018093
105	SH2B2	3.95585	1.43385	10.9138	0.007909
106	GLP1R	3.73715	1.73371	8.05571	0.000768
107	SERBP1	2.9122	1.59992	5.30082	0.000469
108	CUL4B	2.83312	1.48605	5.4013	0.001561
109	TDG	3.74901	1.3864	10.1378	0.009223
110	AHCY	1.51356	1.03807	2.20687	0.03123
111	SMC1A	1.66613	1.06578	2.60466	0.025129
112	CNTNAP1	2.92855	1.55056	5.53115	0.000927
113	E2F3	2.87341	1.38265	5.9715	0.004683
114	HDAC5	3.21785	1.49708	6.91652	0.002758
115	CFHR4	0.78992	0.698847	0.892861	0.000161
116	CTBP1	2.44581	1.03149	5.79938	0.042322
117	MAGEB2	1.56258	1.14453	2.13333	0.004958
118	TTF1	5.53601	1.92993	15.8801	0.001458
119	ALCAM	1.84889	1.21034	2.82432	0.004468
120	PPIH	13.5399	4.28977	42.7364	8.87e-06
121	APOH	0.697652	0.550806	0.883648	0.002829
122	RFXAP	2.81291	1.13576	6.96671	0.025412
123	IL17RA	2.95334	1.07982	8.07746	0.034896
124	FHL3	4.26712	2.02668	8.98432	0.000134
125	PMM1	2.17234	1.06379	4.43607	0.033194
126	MYF6	3.757	1.31419	10.7405	0.01352
127	CFH	0.794818	0.638801	0.988939	0.039425
128	FKBP4	2.33507	1.45795	3.7399	0.000417
129	CDC123	5.54248	2.4856	12.3588	2.85e-05
130	BCL7A	3.1422	1.21084	8.15419	0.018614
131	RYR1	3.70309	1.12469	12.1926	0.031301
132	IMMT	3.52156	1.51712	8.17428	0.003388
133	MLH1	7.06498	1.68925	29.5481	0.007404
134	ERP29	2.56779	1.49708	4.40426	0.000613
135	IL10RB	2.79447	1.26053	6.19508	0.011407
136	MBD1	2.75612	1.15476	6.5782	0.022363
137	PCGF2	2.82126	1.18497	6.71708	0.019108
138	RBCK1	1.31227	1.03222	1.66829	0.026493
139	RRS1	1.70125	1.10262	2.62488	0.01633
140	APBB1	3.06634	1.18808	7.91399	0.020546
141	PQBP1	3.05228	1.34487	6.92737	0.007619
142	SNX2	4.73434	1.55024	14.4584	0.006341
143	ME2	4.55508	1.82237	11.3856	0.001179
144	FEZ2	11.6244	3.36333	40.1762	0.000106
145	TRIM27	3.60961	1.34339	9.69879	0.010917
146	CCDC6	4.05114	1.71762	9.55493	0.001396
147	PSME4	2.84929	1.17402	6.91511	0.020635
148	HMMR	3.99681	2.21242	7.22036	4.4e-06
149	AVPR1B	11.8399	2.32178	60.3781	0.002946
150	VAC14	2.48364	1.00348	6.14702	0.049127
151	TAGLN3	6.57246	1.56269	27.6429	0.010198
152	CACNB1	4.20947	1.45227	12.2014	0.008117
153	UCN	2.16111	1.06347	4.39166	0.033167
154	CPB2	0.76041	0.64156	0.901278	0.001585
155	PPP2R5D	2.38961	1.16369	4.907	0.017649
156	MCM7	1.60177	1.15452	2.2223	0.004802
157	MC2R	7.66371	1.71327	34.281	0.007714
158	COPB1	2.19554	1.18064	4.08283	0.012969
159	TPD52L2	4.6734	2.38381	9.16206	7.15e-06
160	RHOA	1.82641	1.26817	2.63038	0.00121
161	HK2	1.34689	1.1088	1.6361	0.002695
162	SLC39A6	2.16661	1.26167	3.72061	0.005071
163	FOLR3	5.00961	1.20468	20.8323	0.026688
164	MYO1B	0.796113	0.654497	0.968371	0.022515
165	RAD54L	3.87051	2.11488	7.08355	1.14e-05
166	PCBP2	2.252	1.45623	3.48263	0.000263
167	MAP3K7	4.75334	1.56963	14.3946	0.005825
168	HLTF	1.69083	1.04985	2.72316	0.030769
169	DRAP1	3.96429	1.77735	8.84215	0.000765
170	ACTN3	8.07637	2.9434	22.1607	4.99e-05
171	ACVR2B	3.86026	1.55518	9.5819	0.003592
172	SLC27A2	0.732531	0.60203	0.89132	0.001875
173	MRPL33	3.66832	1.4276	9.42605	0.006949
174	MRPL12	1.35439	1.0403	1.76332	0.024231
175	DNAJC7	23.4786	5.36641	102.721	2.78e-05
176	PSMD13	9.05226	2.88299	28.423	0.000161
177	SFXN3	1.90989	1.20237	3.03373	0.006134
178	INPP5B	3.4671	1.36362	8.81534	0.009018
179	EIF1AX	1.77596	1.12897	2.79371	0.012963
180	TRIP12	3.04673	1.23976	7.48741	0.015164
181	RORC	0.772617	0.675495	0.883703	0.000167
182	GDI1	2.37559	1.2979	4.34812	0.005026
183	NMT1	1.67965	1.03198	2.73378	0.036921
184	ELF4	1.85095	1.10445	3.10201	0.019435
185	NOVA1	2.46632	1.16938	5.20165	0.017743
186	NUDT3	2.21849	1.2905	3.81382	0.003945
187	PNLIPRP2	5.71227	2.08714	15.6339	0.000693
188	TACC3	2.75243	1.6573	4.5712	9.16e-05
189	SNX17	6.33008	2.2352	17.9268	0.000512
190	BID	2.79066	1.1317	6.88148	0.025838
191	CIZ1	3.97479	1.59963	9.87663	0.002963
192	ABCE1	3.23702	1.4103	7.42984	0.005589
193	NFE2L3	1.84955	1.1373	3.00785	0.013193
194	ABCC8	3.0516	1.19394	7.79957	0.019796
195	ITGB1BP1	15.2747	4.6422	50.2599	7.25e-06
196	TRPC1	3.16999	1.57995	6.36021	0.001165
197	VEGFB	1.19274	1.00172	1.42018	0.047791
198	CTSA	1.92563	1.37155	2.70356	0.000154
199	COIL	5.16608	1.55062	17.2114	0.007487
200	SYNCRIP	3.03446	1.37963	6.67422	0.005777
201	CHAD	0.789942	0.683143	0.913436	0.001464
202	SLC2A2	0.850108	0.743373	0.972169	0.017678
203	PCSK5	2.55459	1.27904	5.10219	0.007878
204	FOXJ1	1.65895	1.01931	2.69998	0.041657
205	CDC25C	3.8211	2.02662	7.20453	3.43e-05
206	GSK3B	6.09226	1.63544	22.6946	0.007079
207	NRCAM	1.53405	1.10024	2.13892	0.011627
208	SIAH1	7.48942	1.82318	30.7657	0.005221
209	CDKN2D	6.71337	2.46001	18.3208	0.000201
210	ARL2	3.80654	1.76421	8.21316	0.000657
211	SCAMP3	2.62612	1.54247	4.47106	0.000376
212	HSPH1	1.25717	1.00927	1.56596	0.04112
213	TUBG1	3.16979	1.89828	5.29298	1.03e-05
214	CALU	1.33679	1.07028	1.66966	0.010506
215	MAPT	4.39394	2.15338	8.9658	4.74e-05
216	STIP1	2.37459	1.55689	3.62177	5.94e-05
217	ITGB3BP	9.50042	3.29346	27.4053	3.11e-05
218	IFNGR2	1.93343	1.14483	3.26526	0.01367
219	STEAP1	1.39554	1.01043	1.92741	0.043076
220	SPAG8	3.40393	1.15498	10.032	0.026335
221	FOXK2	3.37031	1.84544	6.15519	7.69e-05
222	KIF5B	1.464	1.05172	2.0379	0.023897
223	UGDH	1.24626	1.05032	1.47877	0.011655
224	FMO3	0.836625	0.740057	0.945795	0.004365
225	ASPA	0.469211	0.242637	0.907358	0.024519
226	PTGS1	2.10323	1.29052	3.42775	0.002851
227	EFNA1	1.2408	1.00403	1.53342	0.045808
228	CDS1	1.71772	1.08425	2.72128	0.021192
229	ABCC1	2.01962	1.33443	3.05663	0.000886
230	PSMD4	1.5458	1.11539	2.1423	0.0089
231	EPS15	2.48456	1.07056	5.76617	0.034116
232	SH3GLB1	3.3814	1.4896	7.6758	0.003583
233	DUSP7	3.03635	1.0246	8.99809	0.045091
234	HADHA	1.82204	1.25575	2.64369	0.001582
235	LPL	1.68515	1.16948	2.4282	0.005111
236	ESR1	0.398884	0.206152	0.771802	0.00635
237	MFAP1	5.96104	1.67408	21.226	0.005866
238	CKS1B	2.80498	1.42846	5.50798	0.002738
239	PPP3CB	5.1938	1.64198	16.4287	0.005047
240	TNNT1	1.74372	1.11115	2.73642	0.015591
241	RAMP1	0.796839	0.690582	0.919446	0.00187
242	BCAT1	2.00469	1.45676	2.7587	1.96e-05
243	FABP6	3.20617	1.90388	5.39923	1.18e-05
244	PSMB4	1.52985	1.08125	2.16459	0.016345
245	APOC1	0.473613	0.343745	0.652545	4.87e-06
246	PKIA	2.85378	1.49636	5.44258	0.001455
247	ATP6V1C1	1.64999	1.09756	2.48046	0.016062
248	BACH1	1.98771	1.09776	3.59913	0.023337
249	APPBP2	3.88151	1.27234	11.8413	0.017162
250	GTF2E1	4.30012	1.4665	12.609	0.007871
251	ZNF593	3.3525	1.31063	8.5755	0.011587
252	TYRO3	2.4887	1.4487	4.27531	0.000958
253	TAF15	2.23701	1.09596	4.56607	0.026991
254	POLD2	1.82588	1.06164	3.14027	0.029543
255	CDKL1	4.82005	1.8817	12.3468	0.001048
256	ATP7A	3.77316	1.45166	9.80726	0.006436
257	SRC	1.73007	1.07477	2.78491	0.024019
258	ARHGAP22	3.06183	1.19483	7.84614	0.019768
259	CRHBP	0.579091	0.372652	0.899892	0.015143
260	SLC6A4	2.91193	1.03261	8.21157	0.043318
261	TRIP13	4.84469	2.70919	8.66349	1.03e-07
262	CYB5R3	1.87374	1.23676	2.8388	0.003052
263	VGLL4	2.51462	1.17956	5.36073	0.016962
264	PFDN4	7.4767	2.58729	21.606	0.000203
265	KRT20	1.37322	1.12421	1.6774	0.001891
266	NEDD8	7.57088	2.43186	23.5697	0.000476
267	SLC2A5	1.67407	1.12049	2.50115	0.011892
268	ARPC1A	1.52792	1.15454	2.02204	0.003026
269	SEMA3A	2.98264	1.37772	6.45713	0.005553
270	GC	0.807813	0.653864	0.998009	0.047879
271	CSNK2B	2.0612	1.24018	3.42575	0.005264
272	CSF3R	2.10419	1.16412	3.80337	0.013773
273	ACOT8	9.8692	2.66929	36.4895	0.0006
274	CCT4	2.52213	1.59094	3.99836	8.32e-05
275	ARHGEF16	1.67315	1.00895	2.77461	0.046098
276	MAP7	0.620214	0.405523	0.948566	0.027557
277	DLGAP4	7.69243	2.83513	20.8716	6.17e-05
278	TARBP2	6.04382	1.89708	19.2547	0.002342
279	ARL3	4.75063	1.37405	16.4248	0.013816
280	ATF4	1.47902	1.07617	2.03266	0.015844
281	TAGLN2	1.77249	1.377	2.28156	8.86e-06
282	DDX18	3.80163	1.3757	10.5055	0.010024
283	TTC1	5.74169	2.14459	15.3721	0.000504
284	EHHADH	0.805435	0.691875	0.937634	0.005264
285	KCNQ3	8.52782	2.77292	26.2264	0.000185
286	PSMD12	3.94232	1.66438	9.33798	0.001821
287	MFN1	6.62954	2.34816	18.7171	0.000354
288	BRPF1	5.12974	1.92526	13.6679	0.001075
289	PUM1	2.58204	1.12604	5.92072	0.025071
290	OXTR	2.39148	1.20989	4.72705	0.012142
291	CCR7	0.484998	0.262009	0.897767	0.021266
292	OR2H1	4.75646	1.01749	22.2351	0.047479
293	SNCA	3.39148	1.19497	9.62547	0.021754
294	KRT32	20.2508	3.6884	111.186	0.000536
295	LIF	1.21157	1.01093	1.45203	0.037746
296	POP1	8.95791	3.08674	25.9964	5.5e-05
297	PKMYT1	3.61827	1.81946	7.19549	0.000246
298	PRKDC	1.2814	1.00447	1.63469	0.045945
299	NCOA6	4.9016	1.50274	15.9879	0.008409
300	UPK1A	2.3444	1.25652	4.37415	0.007416
301	NCF2	1.27909	1.02459	1.5968	0.02966
302	PRKD3	4.39451	1.56735	12.3212	0.004889
303	PPP1CB	2.2563	1.40873	3.61382	0.00071
304	SRF	2.09206	1.01179	4.32571	0.046416
305	BAZ1A	3.07977	1.51557	6.25832	0.001875
306	NAT9	5.03536	2.1957	11.5475	0.000135
307	SNRPF	6.5375	1.76557	24.2068	0.004937
308	GUCY2C	1.77184	1.17361	2.67502	0.006496
309	HSD17B8	0.701267	0.524827	0.937025	0.016402
310	SLC7A1	1.90819	1.26746	2.87283	0.001966
311	SLIT1	8.75834	1.48963	51.495	0.016355
312	COX8A	1.39526	1.04062	1.87075	0.026008
313	SLC10A3	3.06015	1.31381	7.12777	0.009525
314	PAFAH1B3	2.35442	1.41748	3.91065	0.000941
315	POU3F1	5.14409	1.10297	23.9913	0.037095
316	BLVRA	1.59629	1.00506	2.53531	0.047555
317	REEP1	1.96864	1.04899	3.69454	0.034956
318	SET	1.69505	1.17672	2.44171	0.0046
319	SLC25A21	3.46202	1.22533	9.78149	0.019107
320	CAPZA2	1.66819	1.11436	2.49728	0.012919
321	NEK2	2.89656	1.70869	4.91023	7.84e-05
322	FAM50A	1.6127	1.23993	2.09753	0.000366
323	FANCL	8.60321	3.09629	23.9045	3.67e-05
324	GLS	1.55446	1.13572	2.1276	0.005875
325	PSMD9	19.1498	4.76865	76.9013	3.15e-05
326	MAPKAPK2	1.55763	1.06401	2.28024	0.022663
327	BCAP29	6.12601	1.97299	19.0209	0.001716
328	WRN	2.71988	1.27974	5.78063	0.00929
329	HSPE1	1.51041	1.09037	2.09227	0.013127
330	MKI67	1.29952	1.08983	1.54957	0.003523
331	IMPA2	2.24014	1.08705	4.61636	0.028799
332	DCTN3	4.06721	1.04249	15.8679	0.043396
333	TMEM158	1.59236	1.05138	2.41169	0.028054
334	GYS1	2.88191	1.40267	5.92116	0.003964
335	CPSF6	5.36811	2.40087	12.0025	4.25e-05
336	FEN1	1.90979	1.33531	2.73143	0.000394
337	MAX	4.92512	1.56878	15.4622	0.006306
338	E2F1	1.73945	1.2367	2.4466	0.00147
339	ACADL	0.675704	0.471495	0.968359	0.032754
340	FYN	0.546835	0.332098	0.900421	0.017683
341	GRN	1.46977	1.17892	1.83238	0.000619
342	TTLL12	2.91074	1.43717	5.89522	0.003005
343	HOMER3	2.8758	1.54639	5.34809	0.000847
344	RAP1B	4.91607	1.68675	14.328	0.003524
345	NDST2	4.40414	1.48941	13.0229	0.007359
346	PAEP	1.48544	1.18571	1.86093	0.000579
347	ENAH	1.95132	1.19869	3.17652	0.007169
348	SNAPC1	3.6847	1.34387	10.1029	0.011268
349	STX7	4.06487	1.46825	11.2537	0.006951
350	RHOC	2.71637	1.48212	4.97847	0.001225
351	ALDH6A1	0.827293	0.701146	0.976137	0.024698
352	MAP3K11	2.43884	1.1941	4.98111	0.014412
353	RAB6B	4.43894	1.83898	10.7147	0.000917
354	PIGC	5.69258	1.95397	16.5844	0.001434
355	IL12A	8.17386	2.65515	25.1632	0.00025
356	TCF3	4.60076	1.94044	10.9083	0.00053
357	FFAR2	2.47991	1.12331	5.47488	0.024593
358	NEUROG1	7.5909	1.39832	41.2078	0.018854
359	SCRN1	2.00668	1.32203	3.0459	0.001071
360	CPS1	0.792436	0.700136	0.896904	0.000231
361	CCT5	2.44478	1.59869	3.73867	3.71e-05
362	CCNG2	2.7485	1.08057	6.99097	0.033783
363	SNRPC	2.18967	1.35824	3.53005	0.001297
364	STIL	3.82708	1.8395	7.96221	0.00033
365	AIP	2.92269	1.21489	7.03122	0.016641
366	HSP90B1	1.43094	1.04079	1.96733	0.027377
367	ALPL	0.819896	0.676588	0.993559	0.042776
368	CRH	7.96786	2.80346	22.6459	9.85e-05
369	PDHA2	18.3182	2.14225	156.637	0.007913
370	WTAP	2.81514	1.25182	6.33078	0.012309
371	MAPK9	3.66101	1.00925	13.2802	0.048385
372	B3GNTL1	6.4445	2.64003	15.7315	4.28e-05
373	BTBD3	1.72815	1.15976	2.57509	0.007181
374	MNT	2.70702	1.03698	7.06661	0.041938
375	PCYT1A	5.53099	1.84726	16.5607	0.002237
376	OGG1	7.84498	2.61577	23.5279	0.000237
377	MPP3	3.09432	1.547	6.18929	0.001405
378	ASNS	2.09699	1.33523	3.29335	0.001303
379	MCM6	3.88461	2.0925	7.21156	1.71e-05
380	P2RY2	2.31827	1.10136	4.87973	0.026814
381	AMPD3	1.74044	1.03103	2.93797	0.038047
382	ACTR3	3.46062	1.60828	7.44642	0.001497
383	PPT1	1.69791	1.12721	2.55755	0.011313
384	PTPRO	4.38892	1.63881	11.754	0.003253
385	UBE2M	2.93241	1.58679	5.41915	0.000596
386	NMU	2.75198	1.1871	6.37976	0.018286
387	TRIM25	2.3644	1.24657	4.48461	0.008419
388	CCT8	2.49185	1.41024	4.40301	0.001669
389	ROBO1	1.4456	1.15444	1.81019	0.00132
390	RAE1	23.7513	5.57169	101.249	1.85e-05
391	PCNA	1.37747	1.05742	1.79438	0.017605
392	OPRM1	484.644	2.82918	83020.2	0.01846
393	SWAP70	1.91544	1.07934	3.39922	0.026361
394	ABCC4	1.75094	1.09068	2.8109	0.020375
395	EPB41L2	2.08112	1.21399	3.56764	0.007697
396	RBM3	1.60172	1.03636	2.4755	0.033944
397	RFK	3.18507	1.33985	7.5715	0.008737
398	ZHX2	1.46771	1.02043	2.11104	0.038543
399	LBX1	3.21438	1.24931	8.27034	0.015452
400	LDHA	1.71131	1.3179	2.22217	5.55e-05
401	ESPL1	3.14796	1.68024	5.89774	0.000344
402	SLBP	3.14851	1.46683	6.75816	0.00325
403	DGKZ	5.97263	2.1482	16.6057	0.000614
404	ACTB	2.29963	1.10941	4.76677	0.025147
405	PRCC	5.14752	2.00392	13.2226	0.000664
406	IL1RL1	0.278588	0.080479	0.964369	0.043672
407	RUVBL1	29.5232	8.55058	101.937	8.59e-08
408	PSMC2	1.75653	1.02358	3.01431	0.040897
409	CSE1L	2.23905	1.41189	3.55081	0.000612
410	GTF3C2	9.76293	3.18624	29.9145	6.65e-05
411	SLC1A4	3.30194	1.68724	6.46191	0.000489
412	TYMS	1.73362	1.15671	2.59828	0.007696
413	DLX4	3.11879	1.13824	8.54551	0.026984
414	MPHOSPH6	9.46721	2.8152	31.8372	0.000281
415	E2F4	3.95022	1.66866	9.35136	0.001781
416	CAMK2N1	3.16342	1.46735	6.81995	0.0033
417	DDX42	3.01575	1.1487	7.91744	0.024996
418	PEA15	1.44039	1.07582	1.9285	0.014253
419	PPP1R7	6.73402	1.78563	25.3956	0.004862
420	PRIM1	3.39105	1.68416	6.82785	0.000627
421	NPPB	2.07998	1.09827	3.93919	0.024599
422	NUP62	5.36368	2.3024	12.4953	9.91e-05
423	ACP1	5.81074	2.34848	14.3772	0.000141
424	CKAP4	1.48842	1.11364	1.98931	0.007205
425	PTPRN	4.16657	1.79055	9.6955	0.000927
426	ATIC	9.34369	3.79933	22.9789	1.13e-06
427	DNM1	2.05757	1.26512	3.3464	0.003642
428	IFRD1	2.40183	1.1045	5.22297	0.027055
429	SOCS2	0.347361	0.220322	0.547651	5.31e-06
430	GZMH	0.584213	0.369034	0.924859	0.021834
431	STX10	1.87153	1.15688	3.02764	0.010657
432	DRD1	0.236462	0.079226	0.705752	0.009749
433	LCN1	3.59049	1.03339	12.4751	0.044257
434	TMEM109	1.90835	1.00164	3.63583	0.049421
435	ABCA4	2.58296	1.12401	5.9356	0.025394
436	MKRN1	3.14863	1.08236	9.15951	0.035271
437	TWF1	1.80753	1.10183	2.96524	0.019082
438	MPP2	8.56134	2.97557	24.6327	6.83e-05
439	EFNA5	2.39994	1.44794	3.97786	0.000685
440	CUL2	9.46488	3.03267	29.5397	0.000109
441	VASP	2.28464	1.38185	3.77724	0.001279
442	AP2B1	2.63621	1.48902	4.66725	0.000881
443	VLDLR	1.67677	1.04714	2.68498	0.03142
444	ADORA2B	2.60318	1.35312	5.00807	0.004159
445	BSG	1.22781	1.01979	1.47827	0.030246
446	GTF2H1	34.4158	7.43199	159.371	6.04e-06
447	POU3F2	6.33415	2.09121	19.1858	0.001096
448	ABI2	4.69681	1.89129	11.664	0.000859
449	HPCA	4.17262	1.14432	15.2149	0.030449
450	GRM8	2.76706	1.3584	5.63651	0.005051
451	ALPP	5.81906	1.42777	23.7164	0.014021
452	CDYL	3.57412	1.61865	7.89196	0.001624
453	MMP10	2.31719	1.34396	3.99521	0.002498
454	STK25	10.7075	3.38201	33.9001	5.53e-05
455	FOXJ3	5.94505	2.10147	16.8185	0.00078
456	CHD4	1.62734	1.12205	2.36018	0.010256
457	TMEM115	6.41136	2.7645	14.8691	1.5e-05
458	PDE6A	90.1873	16.9868	478.829	1.26e-07
459	MLLT10	2.86597	1.23964	6.62597	0.013803
460	GM2A	1.41993	1.13046	1.78353	0.002577
461	RBBP6	2.42595	1.02849	5.72223	0.042957
462	MCAT	3.13668	1.23032	7.99689	0.016663
463	ARPC4	3.60571	1.94586	6.68142	4.6e-05
464	CADPS	1.91063	1.0572	3.45299	0.032019
465	HOXB1	17.4106	2.40294	126.149	0.00469
466	UNG	2.43361	1.21956	4.85625	0.011634
467	CENPI	4.50611	2.38668	8.50764	3.44e-06
468	TERF1	3.53377	1.14137	10.9409	0.028576
469	TSNAX	2.89643	1.15281	7.27726	0.023667
470	CDKN2B	2.73705	1.47716	5.07154	0.001376
471	NKRF	5.25819	1.6113	17.1592	0.005951
472	CTDSPL	2.87736	1.45117	5.70517	0.002477
473	CASP7	3.48775	1.41656	8.58731	0.006579
474	ENO1	1.5965	1.29961	1.96121	8.33e-06
475	GDI2	2.2392	1.48205	3.38316	0.000129
476	GPR19	3.82741	1.54744	9.46662	0.003674
477	PES1	6.50047	2.79007	15.1451	1.44e-05
478	SF3A3	13.3474	4.61846	38.5743	1.7e-06
479	MTHFR	2.39443	1.0488	5.46654	0.038165
480	DGKD	2.11768	1.1424	3.92556	0.017185
481	PFKP	1.69658	1.25841	2.28732	0.000525
482	GSTZ1	0.492546	0.250578	0.96817	0.039997
483	FUS	1.73282	1.03975	2.88786	0.034896
484	ITGB5	2.14392	1.34425	3.41931	0.001364
485	EXOSC2	8.90947	2.78918	28.4595	0.000223
486	PSMA3	6.18929	2.18717	17.5146	0.000594
487	GAS2L1	4.1049	1.42564	11.8194	0.008866
488	ATP6AP2	1.71203	1.18013	2.48368	0.00462
489	HRAS	5.60267	2.19937	14.2722	0.000304
490	CCNE1	1.87933	1.14023	3.09753	0.013335
491	LSM7	3.26185	1.01899	10.4414	0.046409
492	BYSL	3.10929	1.44425	6.69392	0.003737
493	TATDN2	3.1511	1.22732	8.09033	0.017045
494	FANCG	3.99337	1.71206	9.3145	0.001354
495	LILRA2	4.04627	1.3585	12.0518	0.012068
496	SNRPA1	8.11018	2.43418	27.0215	0.000653
497	BATF	1.54222	1.04609	2.27366	0.028709
498	FOLR1	1.54387	1.09935	2.16812	0.012188
499	BACE2	1.37345	1.01107	1.86571	0.042314
500	FOXM1	1.90366	1.34888	2.6866	0.00025
501	CETN2	2.76665	1.27506	6.00314	0.010031
502	FGF13	1.90165	1.09852	3.29195	0.0217
503	SYNGR4	3.80164	1.60373	9.01175	0.002425
504	REST	2.47258	1.08371	5.64139	0.031477
505	YME1L1	3.18307	1.52754	6.63284	0.001995
506	GRK6	5.34371	2.21583	12.8869	0.00019
507	NUP210	1.5293	1.11408	2.09928	0.00858
508	PRKG2	3.16955	1.03538	9.70271	0.043292
509	CGREF1	1.73337	1.15998	2.59018	0.007272
510	SLC15A2	4.08868	1.37747	12.1363	0.011184
511	LMNB1	1.97233	1.33879	2.90568	0.000591
512	ADAM12	1.97436	1.24473	3.1317	0.003852
513	JTB	1.48936	1.07015	2.0728	0.01818
514	CCDC22	5.79085	1.90495	17.6036	0.001961
515	RNPS1	9.1548	2.58136	32.4675	0.000608
516	TESK1	3.77179	1.36176	10.4471	0.010649
517	STX12	3.32746	1.2801	8.64929	0.013639
518	SLC1A6	66.6736	6.68125	665.349	0.000346
519	RBM34	3.19445	1.44839	7.04539	0.004003
520	HTR3A	2.47285	1.28126	4.77265	0.00696
521	SEMA4F	3.1745	1.51557	6.6493	0.002197
522	AP3B1	4.72889	1.50364	14.8722	0.007868
523	MX2	1.90263	1.01298	3.57362	0.045492
524	CSNK1A1	2.35559	1.12051	4.952	0.023813
525	HTATSF1	1.57244	1.04437	2.36751	0.030165
526	UGP2	0.771212	0.637658	0.932738	0.007414
527	CDKN2C	2.80494	1.51228	5.20253	0.001067
528	GTF2E2	4.1788	1.45609	11.9927	0.007849
529	POLR2G	8.41451	3.08195	22.9738	3.23e-05
530	POLR3D	5.2582	2.12547	13.0083	0.000329
531	PPP2R5E	6.8871	1.92317	24.6635	0.003029
532	ANKRD7	7.96743	2.33234	27.2172	0.000929
533	CAND1	3.97658	1.56315	10.1162	0.00376
534	SLC9A3R1	1.39586	1.1286	1.7264	0.0021
535	ACLY	1.51283	1.11937	2.04459	0.007065
536	TK1	2.0643	1.29601	3.28804	0.002276
537	YBX1	2.26544	1.61906	3.16988	1.83e-06
538	PIK3R2	1.58659	1.01347	2.48383	0.043544
539	PEX11B	3.42182	1.29264	9.05808	0.013258
540	RNASEH2A	4.07578	1.92422	8.63311	0.000243
541	POLD3	3.03002	1.29328	7.09902	0.01071
542	IDH3B	3.07482	1.29177	7.31903	0.011131
543	HDC	0.284343	0.100337	0.805799	0.01797
544	MARCKSL1	1.43859	1.15104	1.79798	0.001392
545	PNO1	9.63369	3.03552	30.574	0.000121
546	PON1	0.727786	0.594434	0.891052	0.002091
547	COBLL1	0.587903	0.383186	0.901989	0.015004
548	SLC26A2	3.61258	1.59693	8.17239	0.002044
549	IRF5	3.21411	1.34914	7.6571	0.008386
550	CD1A	2.06979	1.02101	4.19587	0.043631
551	KLK7	4.0465	1.35133	12.1171	0.012489
552	AHSA1	6.19513	2.61626	14.6697	3.37e-05
553	GSS	3.6756	1.73658	7.7797	0.000667
554	SNAPC5	4.81763	1.03454	22.4347	0.045153
555	GNAI2	1.99292	1.12419	3.53294	0.018239
556	PPIL2	2.85756	1.05403	7.74709	0.039077
557	SLC17A2	0.812343	0.698613	0.944587	0.006918
558	HTR1D	1.98562	1.23954	3.18077	0.004328
559	UBE2L3	9.81874	3.53296	27.2881	1.19e-05
560	PDCD6	20.2944	5.32169	77.3931	1.04e-05
561	RALA	5.56134	2.30187	13.4362	0.000138
562	TOP1	1.711	1.01324	2.88925	0.044517
563	C9	0.865336	0.759867	0.985444	0.029178
564	RAB22A	4.86533	1.44289	16.4056	0.010736
565	RPL29	1.32381	1.02326	1.71263	0.032762
566	PTP4A3	1.41498	1.00294	1.99631	0.048078
567	CDKN2A	2.07104	1.24181	3.45401	0.005274
568	NR1H3	1.70899	1.13268	2.57853	0.01066
569	GMPS	7.19533	2.81949	18.3624	3.65e-05
570	TARDBP	9.88059	3.36258	29.0331	3.11e-05
571	AAMP	4.67753	2.02697	10.7941	0.000299
572	ANGPTL4	0.795345	0.653368	0.968174	0.022469
573	RCOR1	2.76357	1.15934	6.58765	0.021816
574	RBBP8	2.44747	1.16818	5.12772	0.017696
575	BIRC5	2.89899	1.78945	4.69651	1.53e-05
576	EXTL2	6.28247	2.12935	18.5359	0.000871
577	UMPS	6.94473	2.13281	22.613	0.001293
578	RSU1	4.35049	1.86095	10.1705	0.00069
579	TRAIP	5.1133	2.34175	11.1651	4.21e-05
580	SCP2	0.81792	0.710425	0.941681	0.005177
581	TNIP1	1.68813	1.07953	2.63983	0.021707
582	CLCN2	8.5369	3.23901	22.5003	1.45e-05
583	CYP2C9	0.805373	0.693426	0.935394	0.004588
584	CYP24A1	2.99406	1.09259	8.20475	0.032997
585	HAGH	0.759905	0.609369	0.947629	0.014788
586	MAGEA10	2.54716	1.36079	4.76782	0.003466
587	XPA	4.5515	1.11354	18.6038	0.034886
588	MEP1A	1.34287	1.0704	1.6847	0.010835
589	ASF1A	6.9219	2.71837	17.6255	4.97e-05
590	GPX4	1.63472	1.08398	2.4653	0.019045
591	VIPR1	0.436856	0.230156	0.829188	0.011315
592	TAF6	1.52621	1.00106	2.32683	0.049425
593	CSTF2	5.71819	2.66846	12.2534	7.33e-06
594	ITM2A	0.822053	0.710644	0.950928	0.008361
595	TSPO	1.2931	1.04451	1.60085	0.018285
596	CTTN	1.7165	1.09998	2.67859	0.017329
597	NPEPPS	3.07831	1.47625	6.41898	0.00271
598	SMC4	1.80958	1.22583	2.67132	0.002839
599	MAD2L1BP	2.6355	1.01461	6.8458	0.046618
600	CFB	0.771115	0.627133	0.948154	0.013708
601	SPCS2	2.53828	1.28645	5.00823	0.007222
602	MARK2	3.6888	1.48487	9.16391	0.004932
603	FCGBP	1.50528	1.195	1.89613	0.000515
604	KLRB1	0.435951	0.23826	0.797671	0.007075
605	SEMA3F	3.63816	1.36006	9.73208	0.010095
606	TPX2	2.06054	1.49063	2.84835	1.21e-05
607	GUCA1A	16.7712	1.948	144.391	0.010258
608	TUSC2	5.74766	1.9607	16.8489	0.001438
609	ENTPD6	2.29656	1.30207	4.05061	0.004083
610	GLA	2.55774	1.48571	4.40328	0.000703
611	ADAMTS5	6.60008	3.10638	14.0231	9.21e-07
612	SNRPB2	9.97725	3.04349	32.7077	0.000146
613	RPL18	1.39519	1.01631	1.9153	0.039392
614	CAT	0.755687	0.6331	0.902011	0.001923
615	ALAS1	0.821482	0.734679	0.91854	0.000558
616	HOXC6	2.2936	1.22838	4.28256	0.009171
617	PLOD1	1.3908	1.06422	1.81761	0.015703
618	SNRPA	4.10964	2.17977	7.74812	1.25e-05
619	LGMN	1.34	1.05328	1.70476	0.017192
620	NPC1	4.12763	1.92286	8.86039	0.000275
621	KLK6	3.15815	1.4129	7.05919	0.005075
622	IGFBP7	0.884214	0.784617	0.996454	0.043567
623	PPP6C	5.61143	1.43864	21.8875	0.013003
624	RAD50	2.06422	1.06002	4.01973	0.033058
625	ALDH2	0.745421	0.635677	0.874111	0.000299
626	DYNLT1	7.5401	2.50533	22.6929	0.000326
627	SERPINF1	0.785291	0.624884	0.986875	0.038145
628	KIF2A	4.71707	2.10491	10.5709	0.000165
629	MCM4	2.28606	1.44322	3.62113	0.000426
630	CYP11A1	0.619482	0.414282	0.926321	0.019659
631	TFE3	3.8518	1.67519	8.85651	0.001501
632	RAB32	3.85699	1.91761	7.75779	0.000153
633	ATP2C1	4.48964	1.83298	10.9968	0.001017
634	NCBP2	8.06368	3.11909	20.8467	1.65e-05
635	MKRN3	2.3278	1.05092	5.1561	0.03731
636	PAK1	3.09815	1.34834	7.11876	0.00772
637	DYNLL1	4.09044	2.03322	8.22918	7.83e-05
638	COL18A1	0.839492	0.724366	0.972915	0.020081
639	NPC2	1.68631	1.16559	2.43966	0.005551
640	NDUFB5	5.39961	1.55882	18.7038	0.007807
641	TPD52	2.34881	1.20119	4.59284	0.012569
642	RAC1	2.13765	1.39887	3.26659	0.000446
643	LMNB2	2.80671	1.70372	4.62378	5.08e-05
644	PRKAR2A	2.55626	1.42465	4.58672	0.001652
645	POR	0.864838	0.749319	0.998166	0.047138
646	CGRRF1	6.21048	1.83906	20.9727	0.00327
647	NAP1L4	12.6989	4.06564	39.6647	1.22e-05
648	GZMK	0.689901	0.491624	0.968144	0.031775
649	RNF4	4.78217	1.33585	17.1195	0.016173
650	ADRM1	3.14502	1.57982	6.26092	0.001107
651	TEAD4	2.29842	1.1311	4.67044	0.02142
652	SND1	1.79116	1.12337	2.85591	0.014337
653	ADA	6.71984	2.83817	15.9103	1.48e-05
654	S100A13	2.07209	1.17964	3.63971	0.011253
655	HMGB2	1.72926	1.1776	2.53935	0.005208
656	IRX5	2.58051	1.15562	5.7623	0.020731
657	ZNF142	4.74297	1.68044	13.3868	0.003278
658	CPSF4	3.07298	1.59037	5.93775	0.000836
659	SOX2	2.17756	1.19237	3.97678	0.011324
660	P2RY4	1.89199	1.28232	2.79153	0.001313
661	NOC2L	4.7343	2.11613	10.5918	0.000154
662	SSR1	2.19149	1.31722	3.64603	0.002521
663	XPO1	2.34887	1.34275	4.10888	0.002763
664	KDELR1	1.88598	1.27862	2.78184	0.001377
665	SYN2	3.53964	1.3595	9.21595	0.009625
666	C11orf58	4.57615	1.43354	14.608	0.010226
667	BDNF	4.35142	1.54255	12.2751	0.005451
668	DFFA	6.53688	2.32563	18.3739	0.00037
669	PSMA2	2.61338	1.21041	5.64252	0.014436
670	PDLIM7	1.47053	1.05509	2.04957	0.022815
671	DHX34	3.062	1.80905	5.18274	3.08e-05
672	ARIH2	6.60535	2.02992	21.4937	0.001712
673	NELL1	2.65028	1.30271	5.39182	0.007151
674	NUP155	4.56706	2.23292	9.34118	3.18e-05
675	SORBS2	0.686168	0.506381	0.929788	0.015117
676	BCL11A	4.032	1.77131	9.17798	0.000893
677	IGSF1	1.71752	1.13095	2.60834	0.011175
678	KCNJ2	2.27188	1.01646	5.07782	0.045526
679	PDK3	3.66863	1.76601	7.62105	0.000493
680	ZNF117	1.55123	1.02896	2.33859	0.036057
681	MAPK12	2.05419	1.17791	3.58236	0.01118
682	SERPING1	0.827695	0.728988	0.939767	0.003514
683	WIPF2	4.76315	1.48178	15.311	0.008792
684	PLN	0.500811	0.269361	0.931137	0.028856
685	UPF2	2.73808	1.34944	5.55572	0.005269
686	PPAT	9.73591	3.71747	25.498	3.6e-06
687	PTPRB	0.563738	0.347332	0.914975	0.020364
688	SRP19	16.1999	3.25842	80.5405	0.000665
689	PCDH1	1.5828	1.01531	2.46747	0.042657
690	ABCC3	1.51903	1.11281	2.07353	0.008458
691	CD63	1.43412	1.12943	1.82101	0.003089
692	NME1	3.07144	1.58154	5.9649	0.000921
693	RFX3	3.49259	1.18369	10.3052	0.023486
694	FBL	1.9424	1.15671	3.26178	0.012059
695	BARD1	3.86929	1.93042	7.75553	0.000137
696	TPP2	3.09465	1.17636	8.14112	0.022074
697	HBEGF	1.69457	1.12412	2.5545	0.011779
698	NEFH	1.59304	1.16033	2.18712	0.003982
699	RAMP3	0.517143	0.390396	0.68504	4.29e-06
700	GCNT1	1.89386	1.06738	3.36032	0.029048
701	MAGEB1	1.98288	1.07711	3.65035	0.027912
702	IL1RL2	2.2284	1.23547	4.01935	0.007754
703	CASP2	6.03373	2.21838	16.411	0.00043
704	SLC22A5	3.64333	1.24596	10.6535	0.018194
705	UBE2B	3.06401	1.03326	9.08596	0.043492
706	CIB2	2.06856	1.13624	3.76589	0.017417
707	SYMPK	2.1732	1.12794	4.18707	0.020352
708	SLC1A7	1.9399	1.21545	3.09614	0.005471
709	DDX1	3.9384	1.96285	7.90226	0.000114
710	BTN2A1	2.20246	1.00652	4.81937	0.048127
711	RHOG	3.84569	1.76944	8.35821	0.000672
712	ST3GAL4	3.4188	1.43245	8.1596	0.005611
713	PTK2	2.48594	1.06695	5.79208	0.034847
714	ERCC1	4.19433	1.39771	12.5866	0.010553
715	TEK	0.519835	0.292338	0.924369	0.025897
716	DNTTIP2	16.7828	4.32595	65.1102	4.55e-05
717	HPRT1	2.13988	1.17223	3.90631	0.013232
718	NOL7	3.08724	1.42945	6.6676	0.004112
719	RABIF	8.97666	2.82875	28.4863	0.000195
720	HTATIP2	2.20742	1.44457	3.3731	0.000252
721	CHRNA5	5.75781	2.27246	14.5887	0.000224
722	BHMT	0.859199	0.751583	0.982224	0.026239
723	SSR2	2.81512	1.51832	5.21953	0.001017
724	G6PD	1.62124	1.29285	2.03304	2.86e-05
725	ACVR1	2.64151	1.12117	6.22347	0.026314
726	SEC14L2	0.7579	0.649703	0.884115	0.00042
727	ATF7	2.75236	1.03821	7.29668	0.041816
728	PLAGL2	2.86621	1.23033	6.67718	0.014673
729	ATF2	2.91975	1.24271	6.85994	0.01395
730	ATXN2L	1.58985	1.02355	2.46948	0.039061
731	NDUFB3	2.61196	1.3371	5.10231	0.00495
732	THOC1	4.45626	1.81553	10.938	0.001107
733	XRCC2	3.97626	2.06695	7.64924	3.55e-05
734	EGF	2.39311	1.29424	4.425	0.005396
735	CAMK1	4.1354	1.56881	10.901	0.004098
736	DAXX	3.33307	1.28332	8.65677	0.013428
737	RPLP0	1.34371	1.05629	1.70934	0.016133
738	TRAF2	2.69631	1.457	4.98976	0.001586
739	TFRC	1.33809	1.08606	1.6486	0.006232
740	NUP98	3.31383	1.11542	9.84513	0.031038
741	TSPAN13	1.3861	1.11314	1.72599	0.003524
742	UCHL3	3.93659	1.3502	11.4774	0.012076
743	AGA	2.39872	1.06618	5.39674	0.034443
744	PHF21A	6.98191	2.4248	20.1035	0.000316
745	IMPDH1	3.27716	2.00853	5.34708	2.01e-06
746	SCNN1G	3.96795	1.27834	12.3165	0.017085
747	CDC6	2.58907	1.59056	4.21443	0.00013
748	E2F5	8.51189	3.47515	20.8486	2.8e-06
749	ARHGEF2	1.76126	1.17876	2.63161	0.005733
750	GFER	2.89584	1.03831	8.07648	0.042174
751	DDX11	2.3932	1.50568	3.80387	0.000223
752	GABRQ	4.06227	1.65953	9.94381	0.002148
753	HPX	0.75263	0.652035	0.868745	0.000104
754	PELI1	1.83475	1.04776	3.21286	0.03374
755	MLLT3	2.12042	1.04897	4.28628	0.03634
756	MST1R	1.57055	1.05834	2.33067	0.024994
757	NASP	3.14607	1.71585	5.76841	0.000211
758	PPP2CA	5.35824	1.74114	16.4897	0.003424
759	NINJ1	2.28748	1.20844	4.33001	0.011038
760	PSMC3IP	8.02264	3.06184	21.021	2.27e-05
761	KEAP1	3.22652	1.24939	8.33239	0.015523
762	CDC27	3.67551	1.7017	7.93875	0.000923
763	NMI	3.65092	1.15939	11.4968	0.026922
764	GNPDA1	6.37468	2.77126	14.6636	1.31e-05
765	CYCS	1.48992	1.07564	2.06375	0.016457
766	IGFBP4	0.790358	0.654857	0.953897	0.014212
767	CSNK1G2	1.99263	1.13426	3.50058	0.016477
768	PHLDA2	2.18342	1.40707	3.38814	0.000495
769	RPP38	10.0254	3.02174	33.2617	0.000165
770	LRPPRC	2.43603	1.3981	4.24451	0.001673
771	GRM1	3.16485	1.17132	8.55128	0.0231
772	SART3	3.85331	1.35328	10.9718	0.011516
773	PMAIP1	1.8593	1.30012	2.65897	0.000679
774	NEFM	4.03397	1.52798	10.65	0.004864
775	SLC2A1	1.41208	1.20441	1.65557	2.12e-05
776	S100A10	1.46775	1.13708	1.89458	0.003216
777	ADAM17	2.22825	1.1826	4.19847	0.013181
778	PGF	3.11282	1.59269	6.08383	0.000896
779	CDK5R1	5.37429	2.08616	13.8451	0.000496
780	CSTF1	4.90479	1.36689	17.5998	0.014712
781	SYF2	5.1798	1.38074	19.4319	0.01476
782	TSFM	3.87592	1.16651	12.8784	0.027011
783	G3BP1	2.00791	1.06747	3.77686	0.030578
784	SMS	3.3911	2.16798	5.30429	8.79e-08
785	PRKAA1	1.94543	1.06866	3.54156	0.029465
786	DNASE1L3	0.600511	0.463483	0.778053	0.000114
787	HUWE1	1.57699	1.00577	2.47264	0.047142
788	EDA	2.18936	1.20444	3.97971	0.010169
789	SF3A1	3.39922	1.1143	10.3695	0.031544
790	ACR	0.283063	0.080325	0.997508	0.049548
791	GABRA2	2.15069	1.17945	3.92172	0.012474
792	FLG	3.1861	1.07719	9.42378	0.036228
793	ARHGDIA	1.43263	1.0937	1.87659	0.009047
794	MYB	6.51083	2.48216	17.0783	0.00014
795	F7	0.837966	0.702222	0.999949	0.049933
796	ATXN2	6.83922	1.68044	27.835	0.007258
797	SFPQ	2.09955	1.42914	3.08445	0.000157
798	PXMP2	0.795115	0.637715	0.991364	0.041647
799	IGSF3	2.27036	1.49573	3.44616	0.000118
800	TOP2A	1.35265	1.12849	1.62134	0.001085
801	GRK1	6.70902	2.01827	22.3018	0.001898
802	HYAL2	3.02287	1.07377	8.50991	0.036193
803	EXOC5	3.33109	1.2125	9.1515	0.019614
804	POMZP3	4.1876	1.70426	10.2895	0.001795
805	GULP1	2.08667	1.27131	3.42497	0.003621
806	ITGAV	1.5464	1.14825	2.08261	0.004103
807	DHX15	2.73026	1.21073	6.15692	0.015484
808	LSM3	6.79612	1.46618	31.5018	0.014326
809	ATP6V0A1	2.7457	1.07247	7.02947	0.035219
810	RECQL	1.97655	1.0192	3.83318	0.043775
811	SH3GL1	3.83632	1.59997	9.19851	0.002584
812	MATN3	2.15984	1.38887	3.35878	0.000631
813	RNF2	6.65118	2.80831	15.7526	1.65e-05
814	ATP8A2	4.5984	1.47189	14.3661	0.008664
815	S100A2	2.18327	1.33872	3.5606	0.001754
816	CDH17	1.50402	1.00371	2.25373	0.047941
817	CBFA2T3	0.384858	0.154923	0.956059	0.03971
818	ATG9A	8.4046	2.64263	26.7298	0.000311
819	GPSM2	7.42248	3.20775	17.175	2.83e-06
820	UBE2N	6.53934	1.78672	23.9338	0.004558
821	GABRA3	3.54589	1.77735	7.0742	0.000328
822	POLD1	3.40461	1.80925	6.40673	0.000146
823	DNM1L	4.28548	1.64456	11.1673	0.002901
824	RNF41	4.1623	1.02848	16.8451	0.045573
825	RFC2	3.69669	1.62212	8.42446	0.001865
826	RIOK3	3.68177	1.38017	9.82155	0.009225
827	HAX1	2.20178	1.35108	3.58811	0.001537
828	PSMD7	3.85695	1.72112	8.64324	0.001042
829	PTTG1	4.25287	2.21175	8.17763	1.43e-05
830	ACP2	2.08722	1.12001	3.8897	0.020515
831	PSMD8	2.64865	1.37651	5.09648	0.003536
832	NAGA	1.91364	1.03189	3.54885	0.039438
833	GAD1	3.37733	1.90442	5.98939	3.13e-05
834	PPARD	1.83139	1.06354	3.1536	0.0291
835	CTNNBIP1	2.84205	1.01282	7.97501	0.047238
836	CYP19A1	2.08906	1.22807	3.5537	0.00657
837	CD58	5.80145	2.64198	12.7393	1.18e-05
838	CTCF	3.48797	1.17367	10.3657	0.024568
839	NUP93	10.4139	3.24659	33.4042	8.14e-05
840	RGS19	2.85165	1.27504	6.37776	0.010723
841	TNFSF4	2.46071	1.35934	4.45445	0.002941
842	ENO2	1.40509	1.10358	1.78898	0.005786
843	FZD7	2.79487	1.7216	4.53723	3.22e-05
844	RLF	2.85649	1.32562	6.15529	0.007371
845	TXNRD1	1.22322	1.03179	1.45018	0.020324
846	ZFR	2.62318	1.19067	5.77916	0.016711
847	PPP2R1B	0.855899	0.75175	0.974478	0.018748
848	EIF2B2	18.4653	3.80459	89.6202	0.000297
849	GTF3C1	6.78534	2.08079	22.1266	0.001499
850	PWP1	5.66932	1.73162	18.5614	0.00414
851	TCF20	1.54967	1.03007	2.33138	0.035543
852	MPZL1	3.09007	1.75121	5.45255	9.87e-05
853	GABRA6	46.6396	2.02925	1071.95	0.016287
854	CD14	0.841399	0.728969	0.97117	0.01829
855	G3BP2	2.27092	1.11184	4.63832	0.02439
856	PTPN12	2.53309	1.40571	4.56461	0.001979
857	MYCN	2.09061	1.30962	3.33734	0.002
858	SLC20A1	1.36623	1.0146	1.83972	0.039834
859	SLCO2A1	0.56667	0.384862	0.834364	0.004011
860	RPA1	2.76087	1.05278	7.24026	0.038968
861	HMGA2	1.604	1.02628	2.50692	0.038095
862	ST3GAL2	5.08088	1.55175	16.6363	0.007231
863	GPT	0.829175	0.700609	0.981332	0.029318
864	MZF1	1.87162	1.03292	3.39131	0.038756
865	TBC1D22A	3.03866	1.32	6.99503	0.008986
866	CCNE2	3.02309	1.59482	5.73049	0.000698
867	GYS2	0.822906	0.735705	0.920443	0.000648
868	ALDH5A1	0.679346	0.555687	0.830524	0.000162
869	XRCC6	1.71674	1.21225	2.43119	0.002333
870	SAC3D1	6.83453	2.85095	16.3843	1.64e-05
871	RABGGTB	6.77347	2.49132	18.4158	0.000178
872	RASGRP2	0.450819	0.224859	0.903848	0.02478
873	SEC13	6.62924	2.36841	18.5554	0.000316
874	COPB2	2.24683	1.23232	4.09654	0.008251
875	TMEM106C	3.51244	2.01142	6.13362	1e-05
876	TAF11	3.01088	1.18126	7.67436	0.020949
877	LTBR	2.38228	1.22349	4.63859	0.010672
878	PLK1	4.6131	2.4774	8.5899	1.43e-06
879	RAP1A	8.67795	2.5484	29.5507	0.000548
880	STXBP1	2.35518	1.22618	4.52369	0.010104
881	IRAK1	1.52513	1.15924	2.00651	0.002564
882	XRCC4	4.10646	1.51459	11.1337	0.005508
883	ELAVL1	7.18924	1.81027	28.551	0.005057
884	NSMAF	3.70929	1.60754	8.55894	0.002121
885	RNF10	2.79717	1.34662	5.81018	0.005818
886	GRB2	2.49531	1.48879	4.1823	0.00052
887	RAD9A	3.29825	1.11811	9.72929	0.0306
888	GCDH	0.476244	0.279185	0.812396	0.00648
889	PIGA	2.7964	1.18051	6.62409	0.019433
890	DAD1	1.64914	1.15438	2.35596	0.005981
891	PRPF31	2.1073	1.28417	3.45806	0.003181
892	CAPN1	2.34867	1.08329	5.09211	0.030572
893	TMED9	1.54274	1.0252	2.32153	0.037587
894	LOX	1.34446	1.08654	1.66361	0.006456
895	CSNK1D	5.18651	2.20934	12.1755	0.000156
896	ARHGEF7	2.79635	1.02423	7.6346	0.044784
897	HHLA1	15.2452	1.31862	176.257	0.029151
898	TROAP	3.09014	1.78165	5.35962	5.93e-05
899	RPS6KB1	3.49768	1.09657	11.1564	0.034367
900	PRR3	3.60288	1.18004	11.0002	0.024407
901	HSBP1	7.64981	1.553	37.6815	0.012382
902	ZNF623	2.50606	1.31099	4.79052	0.005451
903	FNTA	3.56986	1.17132	10.88	0.025216
904	GAST	1.29364	1.08938	1.53618	0.00332
905	USP5	2.123	1.14352	3.94142	0.017088
906	RNGTT	3.74195	1.14863	12.1903	0.02853
907	USP14	2.68334	1.31989	5.45523	0.006398
908	WSB2	2.34667	1.30009	4.23576	0.004641
909	SQLE	1.30538	1.0019	1.70079	0.048376
910	PTK7	1.87748	1.13635	3.10197	0.013936
911	FMO5	0.810548	0.694339	0.946207	0.007808
912	DBN1	1.5613	1.08347	2.24986	0.016846
913	KIF14	3.11881	1.73246	5.61454	0.000149
914	CNP	2.86241	1.23537	6.63234	0.014168
915	GRM3	4.18569	1.4681	11.9338	0.0074
916	PLK4	4.43506	1.99026	9.88301	0.000269
917	NONO	1.51332	1.10416	2.07409	0.009993
918	HOXB7	2.03058	1.09568	3.76319	0.024434
919	GJA5	0.486078	0.256451	0.92131	0.027023
920	BUB1B	2.79835	1.70336	4.59723	4.85e-05
921	ATP6V0B	4.70518	2.28604	9.68429	2.61e-05
922	STK39	2.15688	1.39468	3.33561	0.000549
923	ZNF174	11.5106	2.93372	45.1623	0.00046
924	DSTN	1.89818	1.10792	3.25211	0.019646
925	ZMYM3	3.71461	1.34058	10.2928	0.011615
926	MAFF	1.52204	1.07615	2.15266	0.017552
927	TUBB2A	1.27839	1.0383	1.574	0.020664
928	DAP3	3.22546	1.61966	6.4233	0.000862
929	CDC73	2.43409	1.20112	4.93272	0.013569
930	MSX1	1.80492	1.06123	3.0698	0.029312
931	PRAF2	9.11766	3.22333	25.7906	3.1e-05
932	JOSD1	2.5423	1.22967	5.25611	0.011807
933	TYROBP	1.18554	1.00713	1.39556	0.040824
934	CXCL3	1.55091	1.04083	2.31097	0.031034
935	ADRA2B	0.224222	0.071357	0.704556	0.010484
936	LBR	1.78963	1.09677	2.92018	0.019821
937	SLC25A24	2.69973	1.57166	4.63749	0.000321
938	NAP1L1	4.32788	2.12835	8.80049	5.21e-05
939	CHML	1.79229	1.2646	2.54017	0.001041
940	LCAT	0.427514	0.289414	0.631511	1.96e-05
941	TALDO1	1.70505	1.28026	2.2708	0.000262
942	ST6GALNAC4	4.24135	2.19269	8.20408	1.77e-05
943	MAT2A	1.30096	1.01586	1.66607	0.037099
944	KCTD2	4.7415	1.84611	12.1779	0.001221
945	ERCC8	5.83816	1.57813	21.5978	0.008205
946	SLC38A3	0.815355	0.688094	0.966153	0.01839
947	CBX6	1.55831	1.07455	2.25987	0.01933
948	SAMM50	2.40186	1.06476	5.41807	0.034761
949	LIMK1	2.87512	1.57863	5.23637	0.000555
950	RAB38	2.82206	1.51893	5.2432	0.001029
951	LGALS3	1.46334	1.19387	1.79362	0.000246
952	TNPO3	2.82186	1.25574	6.34119	0.012032
953	TXLNA	3.04207	1.71664	5.39085	0.000138
954	OGDHL	0.874339	0.777831	0.982822	0.024428
955	LASP1	1.38919	1.00766	1.91519	0.044799
956	TSN	4.35637	1.77454	10.6945	0.00132
957	NF2	2.1647	1.04405	4.48821	0.03791
958	MCM5	3.44716	1.66345	7.14354	0.000872
959	HDLBP	1.48704	1.04847	2.10904	0.026051
960	PDCD2	12.3029	3.18956	47.455	0.000268
961	SHOX2	3.16674	1.23824	8.09883	0.016129
962	SLC7A8	2.28668	1.35162	3.8686	0.002048
963	EHMT2	3.66494	1.65259	8.12774	0.001393
964	DOK1	2.2326	1.06149	4.69577	0.034236
965	NFYC	9.56043	2.30274	39.6927	0.001881
966	S100A9	1.29068	1.10287	1.51047	0.001471
967	BAX	2.09542	1.10058	3.98949	0.024342
968	AKR1C3	1.4926	1.1721	1.90074	0.001164
969	NUDT1	4.08006	1.77581	9.37425	0.000923
970	ZNF7	3.16262	1.13444	8.81687	0.02773
971	VEGFA	1.30211	1.02436	1.65516	0.031034
972	EIF2S1	8.4612	2.67587	26.7546	0.000277
973	ANP32B	4.76561	2.24025	10.1377	5.03e-05
974	PDE4A	2.17633	1.10586	4.28304	0.024369
975	LMNA	1.35073	1.05524	1.72896	0.016994
976	STC2	3.3786	1.96833	5.79933	1e-05
977	BLM	2.9997	1.41346	6.36609	0.004219
978	MAPK3	6.6719	2.11125	21.0843	0.001226
979	RRM2	2.43615	1.5557	3.81489	9.97e-05
980	ISG20L2	9.75478	3.29876	28.8459	3.83e-05
981	SLC11A1	1.53017	1.23875	1.89014	7.94e-05
982	CA9	1.23538	1.11354	1.37057	6.61e-05
983	MYL6B	3.12177	1.50543	6.47352	0.002218
984	PSAT1	1.37338	1.07872	1.74854	0.010027
985	TRIB3	1.22386	1.02511	1.46114	0.025464
986	SF3B2	5.35271	1.81313	15.8022	0.002387
987	GIT1	6.38963	2.62527	15.5517	4.38e-05
988	AP2M1	2.25889	1.39684	3.65295	0.000891
989	FGF6	17.2736	1.05821	281.966	0.045536
990	GLMN	16.7802	5.22747	53.8643	2.14e-06
991	POLR2J	1.55364	1.0338	2.33489	0.034014
992	PRDX1	1.50253	1.18269	1.90885	0.000856
993	SRP72	3.49704	1.63271	7.49018	0.001275
994	SLC6A3	3.82046	1.65799	8.80337	0.001649
995	MEN1	6.4493	2.01359	20.6564	0.001698
996	TMSB10	1.30447	1.03998	1.63623	0.021503
997	FADS3	3.75991	1.51314	9.34281	0.004347
998	GNG5	3.07626	1.77322	5.33681	6.39e-05
999	MSH6	3.94203	1.54809	10.0379	0.004023
1000	COL15A1	0.841986	0.737659	0.961068	0.010824
1001	SAR1A	5.18738	1.67224	16.0915	0.00437
1002	PSPH	2.22093	1.33221	3.70251	0.002214
1003	ASPH	1.29399	1.03753	1.61384	0.022205
1004	SHMT1	0.79143	0.670724	0.933858	0.005598
1005	NEU1	1.81506	1.23451	2.66864	0.002436
1006	ALDH1A2	0.399493	0.175337	0.910218	0.028972
1007	TOP2B	2.20729	1.19695	4.07048	0.011222
1008	PSMB2	5.37242	2.44057	11.8263	2.96e-05
1009	GCLM	1.38867	1.05782	1.823	0.018041
1010	RCE1	2.75231	1.04454	7.25218	0.040548
1011	GPKOW	2.41393	1.14416	5.09287	0.020695
1012	PSMC6	7.80032	1.82062	33.4199	0.005656
1013	MAP3K4	3.05699	1.24429	7.51044	0.014828
1014	VAT1	1.31648	1.07737	1.60867	0.007174
1015	SHMT2	1.42879	1.08295	1.88507	0.011619
1016	STK3	3.41652	1.28934	9.05317	0.01347
1017	GRM4	8.30979	2.77482	24.8854	0.000155
1018	PIGH	3.75332	1.15495	12.1975	0.027841
1019	SYCP1	24.7179	2.11142	289.366	0.010608
1020	MYEF2	2.11958	1.17474	3.82433	0.012602
1021	PLOD2	1.6331	1.22458	2.17789	0.00084
1022	NCAPD2	2.27972	1.39306	3.73072	0.001041
1023	RYK	5.10253	1.59638	16.3092	0.005979
1024	CCT7	3.11807	1.81157	5.3668	4.05e-05
1025	PIGK	3.28939	1.1852	9.12934	0.022242
1026	PAIP1	2.50245	1.31575	4.75946	0.005165
1027	LAMA4	1.38745	1.01661	1.89358	0.039039
1028	ACOT7	7.09183	2.65233	18.9622	9.47e-05
1029	RBP3	6.26736	1.12001	35.071	0.036711
1030	TBR1	7.24828	1.30773	40.1746	0.023388
1031	DRP2	5.85986	1.77523	19.3428	0.003709
1032	IQCB1	4.4697	1.83949	10.8608	0.000948
1033	CBX1	1.97799	1.24321	3.14705	0.003993
1034	SDF2	5.98806	1.92919	18.5865	0.001955
1035	MTMR2	7.17003	3.12429	16.4547	3.35e-06
1036	STAC	2.73382	1.40639	5.31414	0.003021
1037	CDR2L	1.85309	1.04574	3.28373	0.034586
1038	HEXB	2.40189	1.30626	4.41648	0.004807
1039	ISL1	5.07208	1.20056	21.4283	0.027203
1040	AEBP1	0.847391	0.72009	0.997199	0.046181
1041	WASF1	3.91177	1.93603	7.90378	0.000144
1042	PRPF4B	1.34932	1.0139	1.79569	0.039916
1043	CBFB	3.27948	1.49363	7.20057	0.003078
1044	MBD3	3.96052	1.47372	10.6437	0.006357
1045	SGSH	2.35945	1.13151	4.91998	0.022051
1046	MPV17	9.16484	3.23665	25.951	3.02e-05
1047	KRR1	3.3146	1.06057	10.3591	0.039292
1048	NAB1	2.9418	1.367	6.33077	0.00579
1049	PSMA7	2.40114	1.52286	3.78595	0.000163
1050	RBM8A	3.64617	1.50376	8.84087	0.0042
1051	HRH1	3.71523	1.43553	9.61522	0.006827
1052	PSIP1	2.81584	1.21143	6.54509	0.016143
1053	RCN2	3.13675	1.20844	8.14207	0.018824
1054	PTDSS1	3.44798	1.54961	7.67197	0.002419
1055	RRAGA	2.1704	1.02026	4.61709	0.044216
1056	SHC1	1.24776	1.02629	1.51702	0.026398
1057	MTF1	4.41461	1.40837	13.8378	0.010852
1058	ARRB2	1.72291	1.13541	2.61441	0.010563
1059	NUP205	3.17988	1.72096	5.87556	0.000222
1060	FGF9	12.4232	3.67371	42.0111	5.05e-05
1061	PSME3	4.21525	1.91784	9.26478	0.000343
1062	UBE2I	9.99746	2.47309	40.4147	0.001236
1063	SLC39A7	1.33725	1.05666	1.69233	0.015577
1064	GYG1	8.57778	2.88468	25.5066	0.000111
1065	PSMD14	18.1362	5.32936	61.7185	3.52e-06
1066	FOXI1	14.4527	4.37329	47.7628	1.19e-05
1067	DCTN6	4.21117	1.36239	13.0168	0.012523
1068	PYGB	1.89081	1.23195	2.90204	0.003565
1069	CEBPZ	4.47908	1.80523	11.1134	0.001221
1070	UPP1	2.04368	1.30177	3.20842	0.001896
1071	POLR2L	2.62244	1.43629	4.78816	0.001697
1072	UCHL1	1.13234	1.0291	1.24594	0.010835
1073	KHDRBS1	2.52534	1.41406	4.50998	0.001743
1074	RAN	3.07516	1.85437	5.09963	1.34e-05
1075	GALNS	5.68116	2.18684	14.759	0.000362
1076	RBBP4	2.9538	1.61937	5.38783	0.000413
1077	MTA2	3.49004	1.70355	7.14996	0.000636
1078	PTP4A2	4.45027	2.17106	9.12221	4.56e-05
1079	SLC30A3	2.40967	1.36785	4.245	0.002333
1080	PPP4C	3.16235	1.42491	7.01829	0.004647
1081	ZNF148	5.11085	1.50395	17.3681	0.008953
1082	PCSK6	0.815397	0.686335	0.968728	0.020268
1083	ZRSR2	3.53033	1.46086	8.53145	0.005081
1084	INPPL1	1.95821	1.08122	3.54655	0.026579
1085	GPC1	1.89617	1.21776	2.95251	0.004626
1086	CKAP5	3.34058	1.73673	6.42556	0.000302
1087	EMG1	9.60222	3.12069	29.5456	8e-05
1088	FZD6	1.78076	1.08165	2.93174	0.023298
1089	LAS1L	4.76166	1.57431	14.4021	0.005716
1090	SEC61A1	1.57751	1.22579	2.03016	0.000398
1091	TNPO1	3.84236	1.78996	8.24808	0.000553
1092	SPA17	5.90217	2.66167	13.0879	1.25e-05
1093	ZWINT	2.89712	1.73513	4.8373	4.76e-05
1094	NINJ2	2.36837	1.29415	4.33425	0.005171
1095	CXCL1	1.10848	1.01469	1.21093	0.022411
1096	DCK	4.3342	1.75999	10.6735	0.001426
1097	EYA3	4.08564	1.36633	12.217	0.011787
1098	CBS	0.869811	0.776023	0.974935	0.016574
1099	LIPF	7.52493	1.84212	30.7387	0.004942
1100	CRYAA	0.460454	0.252719	0.838945	0.011287
1101	CHGA	1.8768	1.39348	2.52776	3.41e-05
1102	WDR77	12.7555	4.81343	33.8021	3.05e-07
1103	AMELY	2.73945	1.01134	7.42047	0.047464
1104	SOX11	7.34537	2.43766	22.1337	0.000395
1105	SLC4A7	1.72492	1.18657	2.50751	0.004287
1106	STX1A	4.15604	2.12485	8.12891	3.16e-05
1107	MGMT	0.303704	0.176819	0.521642	1.57e-05
1108	CSNK1E	2.10806	1.2995	3.41973	0.002517
1109	GNAI3	18.2125	4.19418	79.0845	0.000107
1110	DDX23	2.7445	1.3363	5.63665	0.005969
1111	CSTB	1.43013	1.12266	1.82181	0.00377
1112	EIF4E	11.9294	3.09567	45.9711	0.000316
1113	TEP1	1.84916	1.02052	3.35062	0.042667
1114	ILF2	1.43989	1.06436	1.94791	0.018054
1115	TOPBP1	4.11902	1.78964	9.48032	0.000873
1116	RASSF7	1.69083	1.04364	2.73939	0.032887
1117	SLC12A2	1.64951	1.07248	2.53701	0.022696
1118	SF1	1.86807	1.13596	3.07202	0.013807
1119	LZTR1	3.88571	1.38745	10.8824	0.009789
1120	GART	6.07098	1.90934	19.3035	0.002245
1121	TUB	2.38366	1.17463	4.83714	0.01614
1122	ARFRP1	3.94225	1.5326	10.1405	0.004431
1123	EVX1	2.16327	1.00184	4.67117	0.049457
1124	HOXB5	2.56754	1.08573	6.07177	0.031773
1125	CCNF	5.08028	2.45853	10.4978	1.14e-05
1126	NRGN	3.83679	1.6939	8.69058	0.001267
1127	FLNC	1.19335	1.05001	1.35626	0.00678
1128	SUB1	4.47657	2.23406	8.97009	2.37e-05
1129	ANP32E	2.61357	1.5109	4.52097	0.00059
1130	SLC1A5	2.05269	1.51984	2.77235	2.73e-06
1131	TXNDC9	12.366	3.42639	44.6292	0.000123
1132	SNAPC3	3.78502	1.18191	12.1214	0.025
1133	CPSF1	1.78608	1.14786	2.77914	0.010132
1134	CHST1	2.75233	1.45386	5.21047	0.001876
1135	ATXN10	2.7722	1.23417	6.22695	0.013529
1136	IGF1R	1.78148	1.06394	2.98294	0.028118
1137	TNFAIP6	1.76581	1.05096	2.9669	0.031737
1138	ETV5	3.60996	2.01972	6.45229	1.47e-05
1139	SUPT5H	2.30444	1.27537	4.16382	0.005678
1140	OXCT1	2.02649	1.25925	3.26117	0.003619
1141	AKR1D1	0.737225	0.590014	0.921165	0.007307
1142	NCKAP1	3.93768	1.42416	10.8874	0.008257
1143	SIX1	2.51991	1.19068	5.33302	0.015682
1144	NUSAP1	1.52828	1.07031	2.1822	0.019604
1145	CD164	1.60447	1.00494	2.56166	0.047636
1146	VAMP3	1.91225	1.03161	3.54465	0.039514
1147	PAK4	3.47826	1.27882	9.46053	0.014618
1148	PPP2R5B	8.42364	2.64712	26.8056	0.000308
1149	DNAJB2	5.18335	1.74821	15.3684	0.003004
1150	ZC3H3	1.97701	1.21449	3.21829	0.006114
1151	KHDRBS3	3.96106	1.8108	8.66469	0.000567
1152	TULP1	28.181	3.5607	223.038	0.001561
1153	MTRR	3.89718	1.33241	11.3989	0.012989
1154	PAFAH1B2	4.01082	1.79722	8.95085	0.000696
1155	PTHLH	1.52807	1.02719	2.2732	0.036409
1156	STX3	2.27389	1.47191	3.51282	0.000214
1157	ETF1	4.82121	2.21552	10.4915	7.33e-05
1158	FUT5	6.87774	1.39642	33.8746	0.017767
1159	IMPDH2	2.05757	1.28952	3.28308	0.002474
1160	CCNA2	2.98613	1.77795	5.01533	3.55e-05
1161	TKT	1.52257	1.16857	1.9838	0.001847
1162	GPR171	0.503061	0.256084	0.988233	0.046117
1163	TBCB	7.76757	2.63564	22.892	0.000201
1164	ITPR3	1.3643	1.03188	1.8038	0.02924
1165	PRPF3	1.44199	1.12578	1.84702	0.003756
1166	REPS2	0.380435	0.173267	0.835306	0.016021
1167	PIAS3	2.61848	1.26666	5.41304	0.009379
1168	DBF4	8.2276	3.41058	19.8481	2.72e-06
1169	SNUPN	4.81742	1.1091	20.9246	0.035892
1170	PRDX4	1.96425	1.26658	3.04621	0.002565
1171	RUSC1	4.44064	1.93025	10.2159	0.000453
1172	PRMT1	3.69124	1.66379	8.18927	0.001317
1173	GDF10	2.18126	1.21846	3.90482	0.008665
1174	CEBPD	0.840688	0.726783	0.972445	0.019486
1175	IL17B	5.26227	1.45141	19.079	0.011509
1176	ARG2	1.45144	1.00583	2.09446	0.046477
1177	CLSTN1	1.71809	1.11477	2.64792	0.014197
1178	C1D	7.27613	1.65687	31.9531	0.008569
1179	CTH	0.864279	0.764158	0.977517	0.020235
1180	AHSG	0.794528	0.663314	0.951698	0.012506
1181	ABCF3	7.52771	2.49348	22.7258	0.000343
1182	ARID3A	1.48769	1.07355	2.0616	0.017019
1183	TNR	0.161422	0.02732	0.953791	0.044203
1184	IFRD2	1.90304	1.01494	3.56826	0.044835
1185	DDX21	1.51201	1.03972	2.19884	0.030477
1186	GAL	2.91521	1.43716	5.91336	0.003027
1187	SAFB	1.95906	1.15971	3.30937	0.011941
1188	SPP1	1.25747	1.02728	1.53924	0.026361
1189	P2RX4	4.10409	1.66368	10.1243	0.002178
1190	SLC35A2	2.9527	1.24899	6.98036	0.013646
1191	TNFAIP8	2.25434	1.13464	4.47898	0.020309
1192	SEC61G	3.13212	1.55195	6.3212	0.001439
1193	KLHL21	1.9036	1.0693	3.38883	0.028693
1194	MMP12	1.1408	1.00689	1.29252	0.038659
1195	NAB2	1.55883	1.00124	2.42694	0.049364
1196	DPH2	4.22063	2.07389	8.5895	7.13e-05
1197	ETV4	1.9357	1.3335	2.80984	0.000513
1198	CPNE1	1.94536	1.09	3.47195	0.02435
1199	MLF1	2.25507	1.20107	4.234	0.011407
1200	NACA	3.21526	1.49422	6.9186	0.002816
1201	MID1	1.55686	1.02775	2.35836	0.036696
1202	PDE6B	2.85302	1.1951	6.81087	0.018205
1203	GPD2	3.44545	1.84246	6.44306	0.000107
1204	GML	5.51484	2.07714	14.642	0.00061
1205	CDH18	4.15227	1.57619	10.9386	0.003969
1206	C1orf61	4.744	1.79995	12.5034	0.00164
1207	FADD	4.17898	1.4616	11.9485	0.007629
1208	PPP2R3A	4.056	1.88315	8.736	0.000348
1209	RNF24	5.05488	2.29063	11.1549	6.01e-05
1210	HSPA9	1.38229	1.00886	1.89394	0.043917
1211	CUL1	1.79077	1.10376	2.90541	0.018286
1212	RNASE2	2.05188	1.20294	3.49993	0.008336
1213	CDC16	5.07745	1.90285	13.5484	0.001176
1214	FLT3	0.166206	0.037078	0.745029	0.019053
1215	RPN1	1.80669	1.24901	2.61337	0.001686
1216	PKNOX1	22.2485	4.66454	106.119	9.94e-05
1217	SNRPD2	1.73703	1.12679	2.67774	0.012399
1218	FXR1	7.09995	2.32501	21.6813	0.000579
1219	PPM1F	3.45076	1.22624	9.71078	0.01896
1220	ILKAP	30.9934	5.89982	162.817	4.97e-05
1221	AP2S1	2.63344	1.32629	5.22889	0.00566
1222	UQCRQ	0.748346	0.577306	0.970061	0.028557
1223	OPTN	1.79143	1.20111	2.6719	0.004259
1224	POLR2E	5.55456	1.94066	15.8983	0.001395
1225	PFKFB1	0.860265	0.757841	0.97653	0.019957
1226	CETN1	8.94196	2.18647	36.5698	0.002299
1227	DHX9	1.67371	1.1017	2.54271	0.015783
1228	GNB1	1.75645	1.08937	2.83202	0.020822
1229	MAPK1	2.5507	1.13324	5.74113	0.023689
1230	RBM5	2.00486	1.05419	3.81284	0.033933
1231	SLC35B1	3.66485	1.17023	11.4773	0.025757
1232	METAP1	4.95445	1.60049	15.3369	0.005508
1233	YWHAZ	1.4757	1.164	1.87087	0.001307
1234	NCK1	3.06794	1.02712	9.16375	0.044655
1235	NDRG2	0.625041	0.428256	0.912249	0.014848
1236	VPS26A	8.7038	3.05076	24.8319	5.23e-05
1237	QPCT	1.68011	1.02815	2.74549	0.038382
1238	KIAA0100	2.07737	1.32022	3.26873	0.001572
1239	CFDP1	2.23049	1.16745	4.26147	0.015153
1240	PSMD11	5.32783	2.23464	12.7026	0.000161
1241	ALDOB	0.816662	0.69908	0.954021	0.010668
1242	MAPK7	8.95399	3.0675	26.1366	6.05e-05
1243	MARK3	4.4836	1.5474	12.9912	0.005705
1244	FABP3	1.29698	1.02346	1.6436	0.031411
1245	DPH5	3.94319	1.10434	14.0798	0.034618
1246	SFI1	2.17358	1.15662	4.08471	0.015865
1247	ADM	1.64736	1.17637	2.30692	0.003668
1248	CCNB2	2.60831	1.519	4.47877	0.00051
1249	PPARG	2.15211	1.19399	3.8791	0.010779
1250	SMG7	2.28056	1.00087	5.19645	0.049759
1251	SRD5A2	0.588321	0.397479	0.870794	0.008014
1252	SRPK1	1.98729	1.18649	3.32858	0.009061
1253	SLC16A1	1.22373	1.00543	1.48944	0.044016
1254	CPM	1.78333	1.07155	2.96791	0.026022
1255	SUPT6H	2.46858	1.27489	4.77993	0.007355
1256	PRDX6	1.55167	1.16625	2.06447	0.002564
1257	FLOT2	1.79772	1.16009	2.78581	0.008679
1258	CLN3	3.13179	1.3332	7.35683	0.008794
1259	SMTN	2.71915	1.30264	5.67602	0.007719
1260	CCT6B	0.288226	0.115721	0.717885	0.007544
1261	DDX10	7.66748	2.33446	25.1836	0.000787
1262	TOM1	2.02794	1.09692	3.74916	0.024133
1263	CRYAB	1.54935	1.09973	2.18279	0.012296
1264	AGPS	3.91572	1.83096	8.37419	0.000432
1265	SNAPC2	15.2923	3.85214	60.7078	0.000106
1266	TRA2A	2.81219	1.24922	6.33067	0.012509
1267	RBM15B	4.17664	1.76907	9.86074	0.001108
1268	NRAS	2.48135	1.469	4.19134	0.000679
1269	ANXA5	1.43522	1.11734	1.84354	0.004677
1270	PPM1G	6.21753	3.07051	12.5899	3.85e-07
1271	ERCC3	7.77022	2.17656	27.7393	0.001589
1272	SLC25A6	1.57715	1.12533	2.21035	0.008154
1273	NRF1	8.128	2.08418	31.6981	0.002548
1274	ALKBH1	6.81621	1.64863	28.1814	0.008041
1275	HPN	0.808832	0.673496	0.971363	0.023149
1276	TAF1A	3.38164	1.36634	8.36945	0.008413
1277	HSF1	2.61058	1.43137	4.76127	0.00175
1278	NBL1	1.241	1.01491	1.51747	0.035364
1279	HAAO	0.740249	0.613272	0.893516	0.001732
1280	MLXIP	1.90947	1.10831	3.28977	0.01978
1281	RPA3	3.52372	1.2349	10.0548	0.018555
1282	ARMC8	9.53473	2.00481	45.3465	0.004594
1283	DAP	1.62174	1.13321	2.32088	0.008199
1284	CSNK2A1	2.70054	1.21635	5.99574	0.014637
1285	POU2F1	9.7389	3.03106	31.2915	0.000132
1286	ATP1B3	1.56796	1.1913	2.06371	0.001333
1287	STC1	1.52126	1.02356	2.26097	0.037974
1288	CCNB1	2.39261	1.59152	3.59693	2.74e-05
1289	INHBC	0.809382	0.706748	0.926922	0.002237
1290	ZBTB17	9.03834	3.13861	26.028	4.51e-05
1291	ACSL3	1.70437	1.1342	2.56118	0.010289
1292	EFNA3	3.54981	1.89517	6.64909	7.6e-05
1293	RASA2	2.2331	1.01069	4.93397	0.047004
1294	PIGF	18.1457	3.58142	91.9371	0.000464
1295	CASP8	2.83212	1.27864	6.27301	0.010295
1296	CD2AP	2.14283	1.22126	3.75984	0.00789
1297	TKTL1	1.87804	1.27071	2.77565	0.001567
1298	SIRPA	1.50717	1.00202	2.26699	0.048878
1299	MNAT1	5.29182	1.45497	19.2466	0.011433
1300	KLHDC3	1.59761	1.04053	2.45292	0.032226
1301	CSTF3	7.4352	1.8173	30.4199	0.005255
1302	DVL3	2.90518	1.42888	5.90679	0.003222
1303	XRCC5	1.97834	1.31653	2.97283	0.001025
1304	GPD1L	3.01411	1.62124	5.60367	0.000488
1305	VPS72	11.7256	3.85194	35.6936	1.46e-05
1306	CD5L	0.704378	0.55644	0.891647	0.003575
1307	SERPINF2	0.678489	0.551362	0.834927	0.000248
1308	STXBP3	5.63987	1.69322	18.7855	0.004835
1309	KIFAP3	2.75341	1.35946	5.57666	0.004911
1310	YWHAH	1.98991	1.28188	3.08903	0.002164
1311	KLF9	0.758663	0.637273	0.903175	0.001904
1312	RNASE1	1.20735	1.0004	1.45711	0.049516
1313	BFSP1	8.71274	3.38745	22.4098	7.08e-06
1314	RAD51	4.2305	1.97885	9.04418	0.000199
1315	PAK2	1.98748	1.16006	3.40504	0.012403
1316	GNS	1.33931	1.0394	1.72576	0.023902
1317	STARD3	6.18938	2.09909	18.2501	0.000953
1318	DCTN2	7.76442	2.90255	20.7701	4.45e-05
1319	PFDN5	2.05406	1.0213	4.13116	0.043477
1320	CDH1	0.803228	0.667746	0.966198	0.020083
1321	PPP1CC	4.43129	1.90972	10.2823	0.000527
1322	SNRPD3	2.1219	1.04738	4.29877	0.036755
1323	TTK	4.21714	2.39585	7.42296	6.08e-07
1324	SLC7A6	2.55415	1.22795	5.31267	0.01209
1325	BAMBI	1.26636	1.00881	1.58966	0.041792
1326	IVNS1ABP	1.39058	1.07747	1.79468	0.011303
1327	CAPNS1	2.14118	1.16192	3.94577	0.014641
1328	ART1	13.9131	1.24585	155.374	0.032475
1329	PAX8	2.45444	1.17707	5.11804	0.016631
1330	PLCB3	4.82321	2.20208	10.5643	8.38e-05
1331	TNP1	2.221	1.02311	4.82142	0.043618
1332	BUB3	8.44094	2.49204	28.5908	0.000611
1333	SNX27	1.81742	1.05078	3.14339	0.032586
1334	GALNT10	3.37732	1.49221	7.64391	0.003496
1335	RBP4	0.694454	0.555164	0.868691	0.001411
1336	DSC2	2.11571	1.06637	4.19765	0.03205
1337	GINS1	3.61715	2.04777	6.38927	9.46e-06
1338	ATP6V0E1	2.08096	1.25992	3.43706	0.004204
1339	PDXK	2.33158	1.31456	4.13543	0.003787
1340	PPP2R1A	2.87949	1.33299	6.22021	0.007115
1341	SNRPE	1.71166	1.13241	2.58721	0.010775
1342	NID1	1.33915	1.09875	1.63215	0.003818
1343	RGR	12.2871	1.34851	111.954	0.026068
1344	RPL8	1.24569	1.0333	1.50174	0.021253
1345	LRRC23	3.12717	1.18106	8.28	0.021737
1346	AP3D1	2.18788	1.17666	4.06816	0.01336
1347	TCOF1	4.0933	2.24329	7.46898	4.37e-06
1348	MYH6	10.9993	3.82579	31.6235	8.58e-06
1349	SERHL2	2.7213	1.21476	6.09624	0.014986
1350	TRIP6	1.61278	1.06631	2.43932	0.023568
1351	LRRC14	3.05005	1.36857	6.79749	0.006385
1352	POLR2B	2.53298	1.05314	6.09227	0.037932
1353	YIF1A	2.1914	1.27359	3.77062	0.004606
1354	MELK	3.26582	1.91584	5.56705	1.37e-05
1355	ATP4B	3.53676	1.06016	11.7988	0.039879
1356	UBAP2L	2.71795	1.56159	4.7306	0.000406
1357	RAB3B	1.46606	1.00336	2.14214	0.048008
1358	SCN4A	0.254366	0.076015	0.851171	0.026321
1359	ADSL	14.8028	4.63899	47.2353	5.31e-06
1360	BCL9	2.48845	1.3524	4.57882	0.003387
1361	CALM1	2.52959	1.33217	4.80331	0.00456
1362	LDB2	0.51464	0.281727	0.940113	0.030707
1363	CSN1S1	100.632	12.4704	812.075	1.5e-05
1364	LLGL1	3.59722	1.52273	8.49789	0.003515
1365	SERTAD2	3.61011	1.23386	10.5627	0.019098
1366	USP1	3.54628	1.66958	7.53252	0.000989
1367	LHFPL2	1.83324	1.23443	2.72253	0.002667
1368	NCAPH	3.22167	1.77566	5.84525	0.000119
1369	SELP	0.446414	0.235831	0.845034	0.013245
1370	CAPZB	2.26394	1.29657	3.95306	0.004063
1371	HMGB3	1.78388	1.13976	2.79202	0.011332
1372	GNB2	1.4683	1.11527	1.93309	0.006192
1373	MTHFD1	0.835228	0.718906	0.970373	0.018622
1374	ROR1	2.99943	1.45242	6.19421	0.002991
1375	AKAP10	3.56114	1.44382	8.78344	0.005827
1376	CSF1	1.79488	1.17186	2.74913	0.007166
1377	ZFX	2.22235	1.03641	4.7653	0.040183
1378	MYH11	0.709341	0.5362	0.938389	0.016156
1379	RNH1	6.58794	2.01407	21.5488	0.001821
1380	RBM14	7.70159	2.78127	21.3264	8.55e-05
1381	API5	2.43952	1.15138	5.16877	0.019916
1382	MYBL2	1.77458	1.34709	2.33773	4.53e-05
1383	ZNF124	2.43625	1.35533	4.37922	0.002919
1384	PSAP	2.40507	1.41299	4.09369	0.001221
1385	COPS6	2.34438	1.36752	4.01904	0.001948
1386	MUTYH	18.0982	5.68382	57.6277	9.56e-07
1387	F11	0.800825	0.685471	0.93559	0.005127
1388	RAP1GAP	1.60828	1.18417	2.18429	0.002348
1389	DPYS	0.781753	0.649756	0.940565	0.009072
1390	GOT2	0.724094	0.610904	0.858256	0.000197
1391	PFKFB4	3.55489	2.24199	5.63664	6.94e-08
1392	SCML2	4.27941	1.91058	9.58519	0.00041
1393	EFNB1	2.03574	1.25599	3.29957	0.003914
1394	INPP4A	2.1178	1.23054	3.6448	0.006751
1395	AURKA	1.36612	1.08828	1.7149	0.007163
1396	PDIA6	1.76148	1.24818	2.48588	0.001276
1397	IFNB1	19.0345	2.23385	162.192	0.007035
1398	PSMA1	6.07477	2.65528	13.8979	1.93e-05
1399	PRKAG1	16.8064	3.57308	79.0508	0.000354
1400	NCAPH2	3.10737	1.47548	6.54415	0.002849
1401	HOXB6	2.44077	1.1151	5.34244	0.02558
1402	RBBP7	4.12277	1.81249	9.37785	0.000729
1403	DEFA6	2.0688	1.09995	3.89103	0.0241
1404	CAP1	1.93508	1.31231	2.85341	0.000864
1405	C14orf132	1.77693	1.02319	3.08591	0.041214
1406	CREB1	7.44301	2.17185	25.5075	0.001403
1407	NBN	2.62229	1.27389	5.39793	0.008867
1408	RDX	1.47828	1.0387	2.10388	0.029941
1409	ALDOA	1.39451	1.16784	1.66518	0.000238
1410	KATNB1	3.33436	1.05329	10.5555	0.040534
1411	DDAH2	1.47369	1.01511	2.13945	0.04147
1412	PHF10	3.06121	1.31316	7.13625	0.009574
1413	KDELR3	1.63706	1.17281	2.28509	0.00377
1414	CLTC	1.45845	1.10515	1.92469	0.007667
1415	EIF4A3	5.70514	2.04893	15.8857	0.00086
1416	CORO2B	2.32446	1.03783	5.20617	0.040344
1417	UTP18	3.32689	1.60501	6.89603	0.001229
1418	IVD	0.738263	0.594337	0.917042	0.006094
1419	PGRMC1	0.81953	0.70153	0.957377	0.012104
1420	MXRA7	2.21974	1.2337	3.99387	0.007796
1421	MRPS12	2.10165	1.00849	4.37974	0.04742
1422	ACVR2A	4.45699	1.34517	14.7675	0.014481
1423	IGF2BP2	1.33725	1.05901	1.6886	0.01462
1424	NPTX1	2.41966	1.09574	5.34317	0.028803
1425	KPNA5	2.83169	1.17125	6.84605	0.020837
1426	GSPT1	2.95017	1.16671	7.4599	0.02227
1427	AP3S1	4.81106	1.61467	14.335	0.004801
1428	LAPTM4B	1.58021	1.18852	2.10098	0.001642
1429	CSPG4	1.72064	1.02256	2.89529	0.040955
1430	MTX2	4.43553	1.66008	11.8512	0.00297
1431	BUD31	3.45508	1.77507	6.72515	0.000264
1432	CANX	1.35983	1.05294	1.75616	0.01851
1433	KIF2C	3.96711	2.34266	6.71798	2.94e-07
1434	SNW1	5.71021	1.8668	17.4665	0.002256
1435	GCG	2.97863	1.2025	7.37815	0.018353
1436	VHL	1.75482	1.02337	3.00905	0.04096
1437	ZNF787	2.92352	1.22349	6.98571	0.015786
1438	IGBP1	2.72655	1.28653	5.77839	0.00886
1439	SLC26A3	1.62485	1.04589	2.52427	0.030804
1440	CEP68	3.72756	1.14065	12.1814	0.029422
1441	AP1B1	2.30727	1.29778	4.10198	0.004402
1442	CENPF	1.31767	1.10453	1.57195	0.002182
1443	SLC10A1	0.814502	0.700883	0.946539	0.007434
1444	GPR12	0.001273	1.72e-06	0.943213	0.048007
1445	SMYD5	7.69547	2.79253	21.2067	7.96e-05
1446	KCNH2	2.40851	1.33102	4.35825	0.003673
1447	RPL11	1.5307	1.13622	2.06215	0.005113
1448	EWSR1	4.40807	1.95701	9.92898	0.000343
1449	TFAM	3.21878	1.13569	9.12274	0.027853
1450	MAPRE1	1.87585	1.18617	2.96654	0.007144
1451	MMP13	1.35361	1.02203	1.79277	0.03469
1452	SLC25A14	3.98497	1.38438	11.4708	0.01038
1453	MAGEA12	1.54797	1.16553	2.0559	0.002545
1454	GHR	0.670068	0.5445	0.824592	0.000156
1455	SYNE2	0.82308	0.690204	0.981538	0.030204
1456	NET1	1.66867	1.11207	2.50387	0.013399
1457	SPP2	0.784882	0.665938	0.92507	0.003866
1458	SRI	3.1655	1.46862	6.82299	0.003274
1459	DNAJB4	3.00676	1.60249	5.64159	0.000607
1460	DTNB	5.47504	1.90779	15.7125	0.001573
1461	RHEB	2.10998	1.28979	3.45173	0.002946
1462	PPP5C	5.3544	1.7608	16.2821	0.003106
1463	SAT1	0.756469	0.604036	0.947371	0.015063
1464	ETV3	2.30324	1.09693	4.83614	0.027496
1465	BCL2L2	2.89033	1.20852	6.91259	0.017048
1466	HMGA1	1.39431	1.14549	1.69719	0.000919
1467	ACADS	0.628633	0.461471	0.856347	0.003248
1468	COPS8	14.5853	3.69966	57.5003	0.000129
1469	ABAT	0.782516	0.669887	0.91408	0.001982
1470	POLA1	3.79205	1.89481	7.58898	0.000166
1471	CDC25B	2.67005	1.66813	4.27374	4.28e-05
1472	CSNK2A2	5.16169	2.05594	12.9591	0.000475
1473	KNTC1	2.17418	1.36472	3.46373	0.001081
1474	NPAS2	3.171	1.53105	6.56754	0.001893
1475	PRSS23	1.6888	1.06969	2.66622	0.024504
1476	POLR1C	4.45883	1.61672	12.2972	0.003876
1477	PFN2	2.01437	1.42494	2.84763	7.34e-05
1478	FUBP1	3.08835	1.64139	5.81088	0.000471
1479	R3HDM1	5.81839	1.81779	18.6235	0.003009
1480	IKBKE	2.22987	1.35951	3.65745	0.001491
1481	PPP3CA	2.03152	1.01983	4.04683	0.04382
1482	EYA1	2.98033	1.18107	7.52063	0.020758
1483	IGF1	0.675754	0.477559	0.956202	0.02691
1484	P2RY6	4.38409	2.16983	8.85792	3.81e-05
1485	WEE1	2.11905	1.24802	3.59799	0.005432
1486	RRM1	2.87884	1.48599	5.57723	0.001725
1487	SMARCD1	7.21818	2.65164	19.649	0.000109
1488	ECE2	6.33413	2.27017	17.6733	0.000422
1489	POLRMT	2.46147	1.22486	4.94653	0.011421
1490	PRKCD	4.1987	2.07678	8.48868	6.48e-05
1491	CDKN3	2.49002	1.47818	4.19448	0.000606
1492	BCAP31	1.38166	1.05445	1.81041	0.019055
1493	ABCD1	1.77803	1.08419	2.9159	0.022595
1494	TIMM44	4.55743	1.50088	13.8387	0.00744
1495	CAPN3	0.575636	0.356294	0.930011	0.024045
1496	CENPE	4.3445	2.40058	7.86254	1.21e-06
1497	BRF1	13.3019	2.81979	62.7494	0.001076
1498	PRKCI	2.83026	1.45471	5.50652	0.002186
1499	FDPS	1.32523	1.04599	1.67901	0.01968
1500	LALBA	9.0473	1.91157	42.8201	0.005489
1501	FCGR1A	1.66507	1.00688	2.75352	0.046959
1502	SART1	2.77623	1.49177	5.16667	0.001273
1503	OCEL1	0.437556	0.193567	0.989091	0.046997
1504	GPLD1	0.87862	0.795946	0.969882	0.010274
1505	NDRG1	1.39989	1.15718	1.6935	0.000535
1506	SRPX2	1.29303	1.01898	1.64079	0.034458
1507	MAGEA8	1.88981	1.11893	3.19178	0.017303
1508	SERPINI1	1.66984	1.12303	2.4829	0.011302
1509	HOXD9	3.25781	1.86455	5.69219	3.35e-05
1510	ETS1	0.846795	0.739157	0.970107	0.016507
1511	BAIAP2	0.479742	0.290057	0.793472	0.004222
1512	CPOX	3.86535	1.36789	10.9226	0.01074
1513	USP13	5.51886	2.00659	15.1789	0.000936
1514	ECM2	0.659294	0.49487	0.87835	0.004425
1515	SBF1	1.70529	1.03571	2.80775	0.035916
1516	PAM	1.87388	1.1292	3.10965	0.015092
1517	DSG2	1.31595	1.0912	1.58699	0.004062
1518	PSEN1	4.43773	1.34324	14.6611	0.014528
1519	PIK3CA	2.62337	1.01189	6.80121	0.047224
1520	SRM	3.90115	2.00471	7.59159	6.14e-05
1521	TPR	1.23506	1.0141	1.50417	0.035803
1522	PRMT2	2.81687	1.2431	6.38303	0.013089
1523	PREP	3.89403	1.21974	12.4317	0.021713
1524	NDP	3.90805	1.39581	10.9419	0.009465
1525	GFPT1	1.65275	1.04618	2.61099	0.031281
1526	ACD	7.38282	2.29586	23.741	0.000795
1527	FLAD1	3.61784	1.65211	7.92248	0.001303
1528	NR0B1	3.69572	2.24	6.09748	3.11e-07
1529	MMP1	2.94385	1.93869	4.47017	4.06e-07
1530	ERCC2	4.25686	1.59548	11.3576	0.003816
1531	ZNF212	2.76687	1.04372	7.33488	0.040757
1532	PPFIA3	5.50009	2.17691	13.8963	0.000312
1533	SMAD2	12.3522	3.22673	47.2855	0.000242
1534	CDKN1C	1.82423	1.05978	3.14012	0.030045
1535	NUCB2	2.3998	1.0881	5.29276	0.030068
1536	ASRGL1	2.04922	1.38398	3.03422	0.00034
1537	EZH2	4.29005	2.28027	8.0712	6.29e-06
1538	SMARCD3	1.87306	1.02227	3.43192	0.042228
1539	GNAZ	2.05969	1.32822	3.194	0.001247
1540	SSB	8.88414	3.20468	24.629	2.69e-05
1541	CTSC	2.28359	1.4585	3.57545	0.000306
1542	GLO1	1.61544	1.15226	2.26482	0.005401
1543	LEPROTL1	5.65787	1.84673	17.3342	0.002415
1544	RNASE4	0.693858	0.55132	0.873248	0.001838
1545	LPP	2.25186	1.13472	4.46882	0.020265
1546	POLR2K	2.26283	1.20397	4.25294	0.011195
1547	FASTK	1.67131	1.00305	2.7848	0.048651
1548	SUPT4H1	4.22636	1.78444	10.0099	0.001052
1549	TLR2	1.47602	1.01411	2.14833	0.04204
1550	RELA	6.00656	1.54382	23.3697	0.009697
1551	DR1	6.71985	2.63044	17.1669	6.86e-05
1552	PSMD10	3.1554	1.31304	7.5828	0.010206
1553	ACTL8	1.8032	1.12728	2.8844	0.0139
1554	ILF3	2.00296	1.19807	3.3486	0.008069
1555	TFDP1	2.13652	1.24325	3.67161	0.005994
1556	SLC33A1	2.77908	1.14859	6.72412	0.023374
1557	PRKACB	2.83331	1.23876	6.48038	0.013617
1558	TACR3	24.9003	5.45163	113.732	3.35e-05
1559	CLP1	6.35415	1.47695	27.3368	0.012999
1560	OSBPL8	1.79451	1.00226	3.21299	0.049119
1561	CHRNA1	2.11268	1.11337	4.00891	0.022105
1562	LMO4	6.63343	2.57873	17.0636	8.67e-05
1563	GRHPR	0.805579	0.656649	0.988288	0.038179
1564	UNC119	2.95844	1.22112	7.16749	0.016286
1565	PZP	0.559122	0.364609	0.857405	0.007694
1566	BCAR3	3.97212	1.60304	9.84234	0.002889
1567	IGFALS	0.78763	0.635161	0.976697	0.029648
1568	TIMM17B	4.8347	1.78221	13.1153	0.001969
1569	CBLN1	0.466108	0.237519	0.914692	0.026473
1570	CDC20	2.65848	1.77622	3.97896	2.01e-06
1571	TCL6	3.5333	1.23633	10.0978	0.018477
1572	TFDP2	3.4206	1.20599	9.70204	0.020773
1573	TBP	3.47853	1.55939	7.75957	0.002324
1574	POU4F1	4.45374	1.37309	14.4461	0.012843
1575	FAM107A	0.352029	0.166662	0.743567	0.006208
1576	STAMBP	5.81537	1.24858	27.0856	0.02491
1577	HSPA4	2.85158	1.55192	5.23965	0.000736
1578	GPD1	0.87709	0.771117	0.997627	0.045921
1579	IL1RN	0.778889	0.646139	0.938914	0.008764
1580	TRAF5	2.013	1.08055	3.75007	0.027522
1581	AKR1B1	1.25129	1.00357	1.56014	0.046411
1582	SNRPD1	8.25066	2.86979	23.7207	8.98e-05
1583	CXCL5	1.30336	1.11779	1.51975	0.000723
1584	HMBS	10.3126	2.87999	36.9274	0.000337
1585	ARFGAP3	1.82296	1.04205	3.18907	0.035351
1586	SP4	2.91793	1.33084	6.39771	0.007506
1587	ZC3H15	4.8317	1.83234	12.7407	0.001452
1588	LAGE3	3.25434	1.70032	6.22868	0.000367
1589	RAB35	6.63158	1.98767	22.1253	0.002088
1590	SNCB	5.13091	1.44874	18.1718	0.011261
1591	ETV1	3.07399	1.59682	5.91763	0.000778
1592	AXIN1	3.60562	1.35204	9.6155	0.010388
1593	ME1	1.36249	1.07723	1.72329	0.009863
1594	CCT6A	2.13697	1.46379	3.11974	8.36e-05
1595	MFAP2	1.86748	1.24578	2.79943	0.002495
1596	URM1	5.6203	1.70482	18.5285	0.004562
1597	CDC34	2.46581	1.43961	4.22351	0.001013
1598	SLC16A6	2.12113	1.03157	4.3615	0.040906
1599	AP1S2	2.78141	1.38374	5.5908	0.004082
1600	COLEC12	2.14717	1.32046	3.49144	0.002066
1601	PCNT	1.90759	1.03007	3.53268	0.039958
1602	ALG8	3.35648	1.39385	8.08259	0.006922
1603	FBN2	2.70987	1.51049	4.86158	0.000829
1604	DLX5	1.99819	1.03071	3.8738	0.040411
1605	ARL4C	1.27279	1.03697	1.56224	0.021041
1606	IFNA1	8.1456	1.02072	65.004	0.047781
1607	B4GALNT1	2.23922	1.2955	3.87039	0.003887
1608	MMP16	2.05085	1.25731	3.34523	0.004012
1609	POLA2	6.52881	2.50787	16.9966	0.000121
1610	SF3B3	3.31899	1.26939	8.67795	0.014429
1611	FABP4	0.859229	0.770925	0.957648	0.006105
1612	CTNNA1	2.71406	1.40157	5.25563	0.003064
1613	MAGEA4	1.5162	1.21656	1.88964	0.000211
1614	TNFRSF11B	1.42207	1.12442	1.79852	0.003297
1615	CLIC1	1.42684	1.15409	1.76406	0.001024
1616	HOXD10	5.02913	2.46117	10.2765	9.42e-06
1617	RBPMS	2.0881	1.00501	4.33845	0.048455
1618	HSPBP1	4.72977	1.67251	13.3755	0.003393
1619	MYOD1	32.1368	9.03958	114.25	8.23e-08
1620	RIMS3	7.67775	3.09675	19.0354	1.08e-05
1621	DHX8	4.77374	1.71026	13.3247	0.002839
1622	SAP30	5.07892	2.46452	10.4667	1.06e-05
1623	TOP3A	3.9878	1.38914	11.4477	0.010145
1624	CASP10	3.01726	1.16532	7.81229	0.022896
1625	STK17A	2.35033	1.17771	4.69049	0.015353
1626	PRKD1	2.15001	1.16574	3.96533	0.014246
1627	NPAS1	2.94928	1.33616	6.50988	0.007421
1628	SERPINB6	2.96503	1.19349	7.3661	0.019235
1629	ECD	3.90375	1.19712	12.7299	0.023927
1630	SERPINB5	3.43817	1.35194	8.74375	0.009511
1631	CYB561D2	5.36718	1.56464	18.411	0.007545
1632	STXBP2	2.19829	1.04898	4.60683	0.036921
1633	EPO	2.22364	1.57217	3.14506	6.25e-06
1634	RBBP5	3.01671	1.28176	7.10007	0.011459
1635	CDX2	3.85752	1.64254	9.05946	0.001941
1636	ARF4	1.49428	1.05747	2.11154	0.022805
1637	ENG	0.811862	0.676166	0.974791	0.025511
1638	GSR	1.60017	1.22832	2.0846	0.000494
1639	EHD1	3.83938	1.66211	8.86877	0.001636
1640	ACRV1	9.57805	2.61879	35.0311	0.000638
1641	RRP9	4.95962	2.15607	11.4086	0.000165
1642	BAG5	4.88976	1.31438	18.1909	0.017895
1643	GSK3A	7.68256	2.47603	23.8372	0.000417
1644	MBOAT2	2.7167	1.23806	5.96132	0.012683
1645	ITGA2	1.53123	1.07684	2.17736	0.017687
1646	VBP1	2.96018	1.493	5.86915	0.001886
1647	ATP2B1	1.73965	1.09676	2.75939	0.018655
1648	IGF2BP3	1.77127	1.23491	2.54059	0.001893
1649	GAPDH	2.30715	1.50325	3.54096	0.000131
1650	SORT1	1.51446	1.02898	2.22902	0.035307
1651	ALG3	9.49314	3.15291	28.5831	6.28e-05
1652	VRK1	4.62447	1.90393	11.2324	0.000719
1653	RPS6KB2	4.2876	1.35294	13.5879	0.013376
1654	BAK1	2.80849	1.5432	5.1112	0.000725
1655	SSRP1	4.90743	2.3178	10.3904	3.23e-05
1656	RAC3	1.41722	1.03349	1.94342	0.030431
1657	STAM	7.44245	2.71094	20.4321	9.8e-05
1658	CLCN6	2.88408	1.0787	7.71105	0.034778
1659	CDK5	6.1738	2.1113	18.0532	0.000884
1660	PLAUR	1.42738	1.12894	1.80471	0.002946
1661	PITX2	2.66269	1.30407	5.43678	0.007169
1662	PRPF19	3.27244	1.87213	5.72013	3.17e-05
1663	LIG3	4.19776	1.36385	12.9202	0.012386
1664	UBTF	3.41793	1.62517	7.18833	0.001194
1665	AMD1	6.35116	2.83126	14.2471	7.3e-06
1666	BMP2	1.71143	1.13352	2.58398	0.010584
1667	MT3	2.60716	1.45936	4.6577	0.001209
1668	TUBGCP3	3.63263	1.25809	10.4889	0.01711
1669	CAPZA1	1.93591	1.1623	3.22442	0.011156
1670	TSPAN3	2.16953	1.01258	4.64835	0.046357
1671	FOXF2	2.4387	1.10256	5.39406	0.027735
1672	DPF1	5.95973	1.7398	20.4152	0.00449
1673	PSMD2	2.24872	1.4518	3.48307	0.000284
1674	HSPD1	1.56217	1.15882	2.10593	0.00342
1675	HSPA6	1.29003	1.08621	1.53209	0.003702
1676	TIAL1	4.14801	1.14827	14.9843	0.029936
1677	NUP50	2.02193	1.09577	3.73089	0.024286
1678	DYNLT3	2.06162	1.02473	4.14771	0.042514
1679	EXT2	3.87547	1.49137	10.0708	0.005431
1680	CRISP2	4.5135	1.97593	10.3099	0.000349
1681	RIN1	3.33718	1.42395	7.82105	0.005549
1682	SLC7A7	2.12025	1.19197	3.77144	0.01054
1683	TANK	4.61884	1.51976	14.0376	0.006977
1684	SPTA1	3.2122	1.21742	8.47551	0.018404
1685	SPOP	5.3084	1.25788	22.4021	0.023071
1686	SNRPG	5.92708	2.04211	17.2029	0.001063
1687	SOCS5	2.86407	1.23146	6.66111	0.014549
1688	ZC3H14	3.30154	1.09581	9.94713	0.033791
1689	SGCB	2.37467	1.36254	4.13864	0.002278
1690	BCL6	1.50726	1.01768	2.23237	0.040618
1691	SNX7	2.19719	1.31419	3.67348	0.002683
1692	PRPSAP2	4.06833	1.22667	13.4929	0.021793
1693	PCMT1	4.3471	1.66178	11.3717	0.002743
1694	NUP214	3.08982	1.00742	9.47668	0.048508
1695	SMARCC1	2.58692	1.37896	4.85303	0.003066
1696	CLTA	2.70728	1.65692	4.42349	7.02e-05
1697	ARF5	3.13585	1.46341	6.71964	0.003291
1698	ACYP1	13.0428	4.77891	35.5969	5.35e-07
1699	ABCA3	2.02827	1.02394	4.01771	0.042581
1700	DCTN1	4.53241	1.60271	12.8175	0.004382
1701	FTH1	2.28153	1.33997	3.88468	0.002384
1702	SNRPB	1.45799	1.1331	1.87604	0.003374
1703	HCFC1	2.40331	1.31438	4.39438	0.004402
1704	VPS45	10.4272	3.24387	33.5174	8.31e-05
1705	CUL4A	3.9303	1.53434	10.0677	0.004345
1706	METTL9	3.30868	1.41218	7.75214	0.005879
1707	SYNGR2	2.00995	1.30728	3.09032	0.001469
1708	CHKA	1.79971	1.07293	3.01879	0.025967
1709	PPM1D	2.95311	1.10338	7.90378	0.031097
1710	SMAP1	5.95996	2.00002	17.7604	0.001354
1711	BRCA1	3.26516	1.69155	6.30265	0.000421
1712	HSF2	7.16654	2.58486	19.8693	0.000154
1713	PASK	3.13125	1.12189	8.73951	0.029289
1714	TRMT1	3.00213	1.50866	5.97403	0.00174
1715	IDH3G	3.30496	1.08362	10.0799	0.03563
1716	ADRA1A	0.874552	0.791255	0.966619	0.008671
1717	GUCY2F	15.2419	1.34259	173.035	0.027975
1718	PHB	2.34446	1.40818	3.90325	0.001053
1719	ACAT1	0.732066	0.584911	0.916242	0.006451
1720	RBM38	3.31596	1.43385	7.66854	0.005072
1721	CLCN7	2.02745	1.07944	3.80807	0.027975
1722	ARCN1	1.71309	1.08438	2.70632	0.021046
1723	HTRA2	25.9442	5.59587	120.285	3.18e-05
1724	PRC1	2.34305	1.44877	3.78935	0.000518
1725	LGALS1	1.25547	1.04134	1.51362	0.0171
1726	ECT2	2.33486	1.56782	3.47716	3.01e-05
1727	SPAG5	1.79465	1.20491	2.67305	0.004015
1728	TRPM8	0.649864	0.428547	0.985475	0.042475
1729	JARID2	1.8054	1.00954	3.22868	0.046374
1730	SMARCA4	2.51882	1.36656	4.64263	0.003067
1731	DDOST	1.56423	1.14318	2.14035	0.005168
1732	TFF2	1.77484	1.24711	2.5259	0.00144
1733	MCM3	1.29335	1.03203	1.62084	0.025501
1734	GPAA1	1.58407	1.11987	2.24068	0.009326
1735	GTF2B	3.32711	1.03706	10.6741	0.043265
1736	TRAF3	4.09382	1.85307	9.04412	0.000492
1737	CLGN	1.40516	1.04629	1.88714	0.023778
1738	GNL2	25.7666	7.74863	85.6823	1.16e-07
1739	DGUOK	4.44534	1.28954	15.3241	0.018144
1740	ITGA5	1.57106	1.21103	2.03814	0.00067
1741	PSMD6	44.3343	6.02899	326.013	0.000195
1742	B3GALNT1	2.85549	1.56272	5.21771	0.000646
1743	UBE2A	4.60981	1.63485	12.9984	0.003861
1744	FAM120A	1.67365	1.05571	2.65328	0.028482
1745	ZNF143	8.1401	2.14941	30.8276	0.002027
1746	CRLF3	2.8487	1.03194	7.86391	0.043317
1747	XRCC1	3.30933	1.09743	9.97936	0.033582
1748	CCR3	6.60963	2.56881	17.0068	8.98e-05
1749	DHCR7	1.34695	1.03841	1.74718	0.024839
1750	ADAM22	4.53837	1.57779	13.0542	0.005017
1751	DPF2	12.1902	2.76196	53.8028	0.000963
1752	OPRK1	7.69165	2.18685	27.0533	0.001476
1753	HDAC1	4.80655	2.34454	9.85395	1.82e-05
1754	PROZ	0.850051	0.733001	0.985792	0.031612
1755	U2AF2	1.36419	1.00411	1.85339	0.047011
1756	CDC25A	4.02323	2.09219	7.73656	3.01e-05
1757	SLC6A6	1.48611	1.06214	2.07931	0.020793
1758	MCRS1	7.61526	2.27919	25.4443	0.000972
1759	HPCAL1	9.89003	2.67741	36.5326	0.000588
1760	MSH2	3.39221	1.6914	6.80327	0.000581
1761	ARID1A	2.37566	1.18868	4.74791	0.014317
1762	HCCS	7.02393	2.52265	19.5571	0.000191
1763	DMWD	2.36292	1.30995	4.26228	0.004277
1764	PDAP1	1.87599	1.26885	2.77365	0.001613
1765	SYPL1	1.5784	1.02123	2.43955	0.039925
1766	UBE2D2	11.5381	3.45538	38.5274	7.02e-05
1767	CIAO1	4.58466	1.76494	11.9093	0.00177
1768	BMPR1A	4.47236	1.49795	13.3529	0.007274
1769	TOMM34	4.56454	1.93571	10.7635	0.000522
1770	SERPINB1	1.73597	1.02012	2.95416	0.042013
1771	SFN	1.49627	1.14607	1.95349	0.003055
1772	MTIF2	4.24918	1.58332	11.4036	0.004075
1773	TFAP2A	2.28033	1.16083	4.47947	0.016716
1774	ALDH18A1	1.73114	1.00686	2.97643	0.047177
1775	ACTL6A	4.49854	1.88925	10.7116	0.000681
1776	VEZF1	3.43807	1.50407	7.85889	0.003415
1777	S100A11	1.21643	1.05169	1.40698	0.008322
1778	PSMA5	6.70917	2.22763	20.2067	0.000715
1779	MRPL48	11.326	2.85925	44.8646	0.000549
1780	PTX3	1.79636	1.06563	3.0282	0.027912
1781	PPP1R8	5.45079	1.76074	16.8742	0.003269
1782	TCN2	2.05897	1.21856	3.47901	0.006964
1783	CALCR	8.30751	3.41347	20.2183	3.08e-06
1784	GALE	2.01319	1.02606	3.95	0.041874
1785	RPA2	2.91265	1.3836	6.13149	0.004879
1786	CDK4	1.90996	1.24506	2.92995	0.003037
1787	RPP30	8.93349	2.20344	36.2193	0.002168
1788	TRAF4	2.94192	1.21293	7.13552	0.016987
1789	CENPA	5.2284	2.83837	9.63093	1.11e-07
1790	COPS5	6.92765	2.01632	23.802	0.002115
1791	CBL	2.82011	1.29888	6.123	0.008766
1792	DNMT1	2.18788	1.27951	3.74113	0.00423
1793	TAF10	16.9026	2.96295	96.4237	0.00146
1794	PLEKHB2	2.34247	1.29842	4.22604	0.004693
1795	SETDB1	1.55855	1.05715	2.29777	0.025054
1796	MMD	2.55846	1.42247	4.60164	0.001709
1797	ANP32A	3.94288	1.38874	11.1945	0.009973
1798	LPIN2	0.835868	0.728325	0.95929	0.010728
1799	MYRIP	0.759999	0.624787	0.924472	0.006039
1800	ZNF84	3.05331	1.19955	7.77182	0.019198
1801	SLC3A2	1.62525	1.03869	2.54306	0.033491
1802	COASY	2.74323	1.43896	5.22969	0.002174
1803	PYCR1	1.35029	1.05603	1.72653	0.016634
1804	EXOSC10	5.35996	2.09686	13.7011	0.000454
1805	ZNF711	1.912	1.15848	3.15563	0.011231
1806	PRMT5	2.4579	1.18304	5.10655	0.01593
1807	CD300C	2.11939	1.02772	4.37065	0.041951
1808	IGFBP3	1.26016	1.05041	1.5118	0.012794
1809	EIF2B1	15.8469	4.29969	58.405	3.3e-05
1810	RFC5	2.83102	1.21265	6.60923	0.016142
1811	TRIO	1.42808	1.06004	1.9239	0.019107
1812	PDE2A	0.303152	0.148699	0.618037	0.001023
1813	CDC7	3.65735	1.94659	6.8716	5.58e-05
1814	MCM2	2.43193	1.55307	3.80813	0.000103
1815	MARCKS	1.52286	1.16745	1.98647	0.001924
1816	VNN2	1.29155	1.07402	1.55314	0.006551
1817	MAP4K2	9.4988	3.16808	28.4801	5.86e-05
1818	HRG	0.860439	0.756152	0.979109	0.022593
1819	TBC1D16	1.78131	1.09295	2.90323	0.020527
1820	GNL1	2.97428	1.0032	8.81812	0.04933
1821	SLC17A7	4.01458	1.46446	11.0053	0.006905
1822	BMP2K	1.7638	1.03459	3.007	0.037079
1823	IFNAR2	2.59101	1.15341	5.8204	0.021133
1824	PSMD1	6.69345	3.03081	14.7823	2.56e-06
1825	LMOD1	0.596956	0.406403	0.876855	0.008542
1826	LRP8	3.36969	1.73909	6.52916	0.000319
1827	ACTR1A	3.77411	1.41894	10.0384	0.00779
1828	COMMD3	33.9902	7.96897	144.979	1.89e-06
1829	TSR1	2.66573	1.07543	6.6077	0.034262
1830	CYP11B1	6.47666	1.34221	31.2522	0.019993
1831	NFRKB	3.88379	1.56104	9.66266	0.003527
1832	EGR1	0.863141	0.773383	0.963316	0.008612
1833	GMFB	5.86354	2.21968	15.4892	0.000359
1834	FMO2	0.409087	0.180897	0.925125	0.031802
1835	STMN1	2.71404	1.70088	4.33072	2.82e-05
1836	SPRR3	2.25186	1.19157	4.25561	0.01243
1837	FBLN5	0.639375	0.44284	0.923135	0.016997
1838	SPTLC2	4.27564	1.45898	12.53	0.008084
1839	FANCA	4.81892	1.97356	11.7666	0.000555
1840	EIF2S3	1.57841	1.20265	2.07159	0.001001
1841	CREB3L1	1.49315	1.05364	2.11599	0.024213
1842	MYOM2	0.304757	0.103255	0.899485	0.031413
1843	ADNP	1.91786	1.13074	3.25289	0.015701
1844	MKNK1	5.51932	1.69509	17.9713	0.004566
1845	SKP2	1.69864	1.16949	2.46721	0.005401
1846	GJA4	0.604147	0.367213	0.993956	0.047275
1847	SLC9A6	3.80597	1.30187	11.1267	0.014609
1848	PRKCSH	1.57163	1.00768	2.4512	0.046187
1849	ADAM9	1.47972	1.12735	1.94223	0.004747
1850	TUSC3	1.72565	1.12149	2.65529	0.013085
1851	GTSE1	4.56232	2.36133	8.81484	6.27e-06
1852	CD151	1.80081	1.20765	2.68532	0.003908
